# Supplementary material for: 4-Chloro-N-(2,5-dimethyl­phen­yl)-2-methyl­benzene­sulfonamide
Source: Acta Crystallogr Sect E Struct Rep Online. 2011 Oct 8;67(Pt 11):o2891. doi: 10.1107/S1600536811040876 (PMC3247308; doi:10.1107/S1600536811040876)
Supplement: Supplementary file 1 [file e-67-o2891-sup1.cif]

##############################################################################
#                                                                            #
# This CIF contains the data in a paper accepted for publication in          #
# Acta Crystallographica Section E. It conforms to the requirements of       #
# Notes for Authors for Acta Crystallographica Section E, and has been       #
# peer reviewed under the auspices of the IUCr Commission on Journals.       #
#                                                                            #
# Full details of the Crystallographic Information File format               #
# are given in the paper "The Crystallographic Information File (CIF):       #
# a New Standard Archive File for Crystallography" by S. R. Hall, F. H.      #
# Allen and I. D. Brown [Acta Cryst. (1991), A47, 655-685].                  #
#                                                                            #
# The current version of the core CIF dictionary is obtainable from          #
# ftp://ftp.iucr.org/pub/cif_core.dic.                                       #
#                                                                            #
# Software is freely available for graphical display of the structure(s)     #
# in this CIF. For information consult the CIF software page                 #
# http://www.iucr.org/resources/cif/software.                                #
#                                                                            #
# This file may be used for bona fide research purposes within the           #
# scientific community so long as proper attribution is given to the journal # 
# article from which it was obtained.                                        #
#                                                                            #
##############################################################################
data_I
_audit_creation_method     SHELXL-97
_chemical_name_systematic
;
4-Chloro-<i>N</i>-(2,5-dimethylphenyl)-2-methylbenzenesulfonamide
;
_chemical_name_common     ?
_chemical_formula_moiety     'C15 H16 Cl N O2 S'
_chemical_formula_sum     'C15 H16 Cl N O2 S'
_chemical_formula_iupac     'C15 H16 Cl N O2 S'
_chemical_formula_weight     309.80
_chemical_melting_point     ?
_symmetry_cell_setting     triclinic
_symmetry_space_group_name_H-M     'P -1'
_symmetry_space_group_name_Hall     '-P 1'
loop_
    _symmetry_equiv_pos_as_xyz
    'x, y, z'
    '-x, -y, -z'
_cell_length_a     10.0920(10)
_cell_length_b     12.5850(10)
_cell_length_c     18.523(2)
_cell_angle_alpha     96.404(9)
_cell_angle_beta     95.279(9)
_cell_angle_gamma     103.390(10)
_cell_volume     2257.4(4)
_cell_formula_units_Z     6
_cell_measurement_reflns_used     2462
_cell_measurement_theta_min     2.57
_cell_measurement_theta_max     27.93
_cell_measurement_temperature     293(2)
_exptl_crystal_description     prism
_exptl_crystal_colour     colourless
_exptl_crystal_size_max     0.46
_exptl_crystal_size_mid     0.28
_exptl_crystal_size_min     0.20
_exptl_crystal_density_diffrn     1.367
_exptl_crystal_density_meas     ?
_exptl_crystal_density_method     'not measured'
_exptl_crystal_F_000     972
_exptl_absorpt_coefficient_mu     0.393
_exptl_absorpt_correction_type     multi-scan
_exptl_absorpt_process_details
;
(CrysAlis RED; Oxford Diffraction, 2009)
;
_exptl_absorpt_correction_T_min     0.8400
_exptl_absorpt_correction_T_max     0.9256
_exptl_special_details     ?
_diffrn_ambient_temperature     293(2)
_diffrn_radiation_type     MoK\a
_diffrn_radiation_wavelength     0.71073
_diffrn_radiation_source     'fine-focus sealed tube'
_diffrn_radiation_monochromator     graphite
_diffrn_measurement_device_type
;
Oxford Diffraction Xcalibur diffractometer
with a Sapphire CCD detector
;
_diffrn_measurement_method
;
Rotation method data acquisition using \w
;
_diffrn_detector_area_resol_mean     ?
_diffrn_reflns_number     15326
_diffrn_reflns_av_R_equivalents     0.0333
_diffrn_reflns_av_sigmaI/netI     0.0813
_diffrn_reflns_theta_min     2.58
_diffrn_reflns_theta_max     25.35
_diffrn_reflns_theta_full     25.35
_diffrn_measured_fraction_theta_max     0.993
_diffrn_measured_fraction_theta_full     0.993
_diffrn_reflns_limit_h_min     -12
_diffrn_reflns_limit_h_max     11
_diffrn_reflns_limit_k_min     -15
_diffrn_reflns_limit_k_max     15
_diffrn_reflns_limit_l_min     -21
_diffrn_reflns_limit_l_max     22
_diffrn_standards_number     0
_diffrn_standards_interval_count     ?
_diffrn_standards_interval_time     ?
_diffrn_standards_decay_%     0
_refine_special_details
;
Refinement of <i>F</i>^2^ against ALL reflections. The weighted <i>R</i>-factor
<i>wR</i> and goodness of fit <i>S</i> are based on <i>F</i>^2^, conventional
<i>R</i>-factors <i>R</i> are based on <i>F</i>, with <i>F</i> set to zero for
negative <i>F</i>^2^. The threshold expression of <i>F</i>^2^ >
\s(<i>F</i>^2^) is used only for calculating <i>R</i>-factors(gt) <i>etc</i>.
and is not relevant to the choice of reflections for refinement.
<i>R</i>-factors based on <i>F</i>^2^ are statistically about twice as large
as those based on <i>F</i>, and <i>R</i>- factors based on ALL data will be
even larger.
;
_reflns_number_total     8214
_reflns_number_gt     3972
_reflns_threshold_expression     I>2\s(I)
_refine_ls_structure_factor_coef     Fsqd
_refine_ls_matrix_type     full
_refine_ls_R_factor_all     0.1608
_refine_ls_R_factor_gt     0.0703
_refine_ls_wR_factor_gt     0.1220
_refine_ls_wR_factor_ref     0.1517
_refine_ls_goodness_of_fit_ref     1.016
_refine_ls_restrained_S_all     1.016
_refine_ls_number_reflns     8214
_refine_ls_number_parameters     559
_refine_ls_number_restraints     3
_refine_ls_hydrogen_treatment     mixed
_refine_ls_weighting_scheme     calc
_refine_ls_weighting_details
         'calc w=1/[\s^2^(Fo^2^)+(0.0494P)^2^+1.3294P] where P=(Fo^2^+2Fc^2^)/3'
_atom_sites_solution_hydrogens     geom
_atom_sites_solution_primary     direct
_atom_sites_solution_secondary     difmap
_refine_ls_shift/su_max     0.009
_refine_ls_shift/su_mean     0.000
_refine_diff_density_max     0.297
_refine_diff_density_min     -0.273
_refine_ls_extinction_method     none
_refine_ls_extinction_coef     ?
loop_
    _atom_type_symbol
    _atom_type_description
    _atom_type_scat_dispersion_real
    _atom_type_scat_dispersion_imag
    _atom_type_scat_source
    'C' 'C' 0.0033 0.0016
                         'International Tables Vol C Tables 4.2.6.8 and 6.1.1.4'
    'H' 'H' 0.0000 0.0000
                         'International Tables Vol C Tables 4.2.6.8 and 6.1.1.4'
    'N' 'N' 0.0061 0.0033
                         'International Tables Vol C Tables 4.2.6.8 and 6.1.1.4'
    'O' 'O' 0.0106 0.0060
                         'International Tables Vol C Tables 4.2.6.8 and 6.1.1.4'
    'Cl' 'Cl' 0.1484 0.1585
                         'International Tables Vol C Tables 4.2.6.8 and 6.1.1.4'
    'S' 'S' 0.1246 0.1234
                         'International Tables Vol C Tables 4.2.6.8 and 6.1.1.4'
_computing_data_collection
;
CrysAlis CCD (Oxford Diffraction, 2009)
;
_computing_cell_refinement
;
CrysAlis RED (Oxford Diffraction, 2009)
;
_computing_data_reduction
;
CrysAlis RED (Oxford Diffraction, 2009)
;
_computing_structure_solution     'SHELXS97 (Sheldrick, 2008)'
_computing_structure_refinement     'SHELXL97 (Sheldrick, 2008)'
_computing_molecular_graphics     'PLATON (Spek, 2009)'
_computing_publication_material     'SHELXL97 (Sheldrick, 2008)'
loop_
    _atom_site_type_symbol
    _atom_site_label
    _atom_site_fract_x
    _atom_site_fract_y
    _atom_site_fract_z
    _atom_site_U_iso_or_equiv
    _atom_site_adp_type
    _atom_site_calc_flag
    _atom_site_refinement_flags
    _atom_site_occupancy
    _atom_site_symmetry_multiplicity
    _atom_site_disorder_assembly
    _atom_site_disorder_group
    C C1 -0.0123(4) 0.2933(3) 0.5886(2) 0.0407(10) Uani d . 1 1 . .
    C C2 0.0466(4) 0.2210(3) 0.6259(2) 0.0461(11) Uani d . 1 1 . .
    C C3 0.0252(5) 0.2188(4) 0.6986(2) 0.0566(13) Uani d . 1 1 . .
    H H3 0.0625 0.1719 0.7252 0.068 Uiso calc R 1 1 . .
    C C4 -0.0491(5) 0.2832(4) 0.7326(2) 0.0553(12) Uani d . 1 1 . .
    C C5 -0.1070(4) 0.3535(4) 0.6960(2) 0.0560(12) Uani d . 1 1 . .
    H H5 -0.1581 0.3967 0.7193 0.067 Uiso calc R 1 1 . .
    C C6 -0.0872(4) 0.3583(3) 0.6240(2) 0.0480(11) Uani d . 1 1 . .
    H H6 -0.1246 0.4061 0.5984 0.058 Uiso calc R 1 1 . .
    C C7 0.2848(4) 0.4026(3) 0.5328(2) 0.0376(10) Uani d . 1 1 . .
    C C8 0.3452(4) 0.4446(3) 0.6042(2) 0.0423(10) Uani d . 1 1 . .
    C C9 0.4730(5) 0.4273(4) 0.6240(3) 0.0597(13) Uani d . 1 1 . .
    H H9 0.5167 0.4541 0.6712 0.072 Uiso calc R 1 1 . .
    C C10 0.5370(5) 0.3716(4) 0.5761(3) 0.0615(14) Uani d . 1 1 . .
    H H10 0.6226 0.3610 0.5917 0.074 Uiso calc R 1 1 . .
    C C11 0.4779(4) 0.3307(3) 0.5051(3) 0.0488(12) Uani d . 1 1 . .
    C C12 0.3515(4) 0.3489(3) 0.4846(2) 0.0447(11) Uani d . 1 1 . .
    H H12 0.3099 0.3242 0.4368 0.054 Uiso calc R 1 1 . .
    C C13 0.1285(5) 0.1461(4) 0.5926(2) 0.0674(14) Uani d . 1 1 . .
    H H13A 0.2020 0.1888 0.5708 0.081 Uiso calc R 1 1 . .
    H H13B 0.0699 0.0913 0.5558 0.081 Uiso calc R 1 1 . .
    H H13C 0.1657 0.1105 0.6301 0.081 Uiso calc R 1 1 . .
    C C14 0.2770(5) 0.5061(4) 0.6585(2) 0.0593(13) Uani d . 1 1 . .
    H H14A 0.2060 0.4546 0.6765 0.071 Uiso calc R 1 1 . .
    H H14B 0.2378 0.5577 0.6348 0.071 Uiso calc R 1 1 . .
    H H14C 0.3440 0.5450 0.6986 0.071 Uiso calc R 1 1 . .
    C C15 0.5475(5) 0.2713(4) 0.4519(3) 0.0728(15) Uani d . 1 1 . .
    H H15A 0.5239 0.1939 0.4559 0.087 Uiso calc R 1 1 . .
    H H15B 0.6451 0.2994 0.4626 0.087 Uiso calc R 1 1 . .
    H H15C 0.5183 0.2823 0.4031 0.087 Uiso calc R 1 1 . .
    N N1 0.1526(3) 0.4174(3) 0.50559(18) 0.0403(9) Uani d D 1 1 . .
    H H1N 0.144(4) 0.4799(19) 0.521(2) 0.048 Uiso d D 1 1 . .
    O O1 0.0410(3) 0.2220(2) 0.45847(14) 0.0520(8) Uani d . 1 1 . .
    O O2 -0.0926(3) 0.3631(2) 0.46950(14) 0.0524(8) Uani d . 1 1 . .
    Cl Cl1 -0.07089(16) 0.27621(13) 0.82370(7) 0.0921(5) Uani d . 1 1 . .
    S S1 0.01622(11) 0.31764(9) 0.49840(6) 0.0425(3) Uani d . 1 1 . .
    C C16 0.3635(4) 0.3662(3) 0.0733(2) 0.0485(11) Uani d . 1 1 . .
    C C17 0.2916(5) 0.4364(4) 0.0417(3) 0.0539(12) Uani d . 1 1 . .
    C C18 0.2890(5) 0.4350(4) -0.0334(3) 0.0619(13) Uani d . 1 1 . .
    H H18 0.2425 0.4800 -0.0565 0.074 Uiso calc R 1 1 . .
    C C19 0.3527(5) 0.3695(4) -0.0741(3) 0.0624(14) Uani d . 1 1 . .
    C C20 0.4236(5) 0.3014(4) -0.0430(3) 0.0666(14) Uani d . 1 1 . .
    H H20 0.4674 0.2575 -0.0712 0.080 Uiso calc R 1 1 . .
    C C21 0.4270(5) 0.3009(4) 0.0307(3) 0.0589(13) Uani d . 1 1 . .
    H H21 0.4737 0.2552 0.0529 0.071 Uiso calc R 1 1 . .
    C C22 0.1020(5) 0.2799(3) 0.1666(2) 0.0422(11) Uani d . 1 1 . .
    C C23 0.0532(5) 0.3311(4) 0.2257(2) 0.0552(12) Uani d . 1 1 . .
    C C24 -0.0736(6) 0.3542(4) 0.2122(3) 0.0674(14) Uani d . 1 1 . .
    H H24 -0.1071 0.3916 0.2498 0.081 Uiso calc R 1 1 . .
    C C25 -0.1512(5) 0.3234(4) 0.1452(3) 0.0686(15) Uani d . 1 1 . .
    H H25 -0.2360 0.3405 0.1384 0.082 Uiso calc R 1 1 . .
    C C26 -0.1064(5) 0.2677(4) 0.0878(3) 0.0540(12) Uani d . 1 1 . .
    C C27 0.0213(4) 0.2478(3) 0.1001(2) 0.0460(11) Uani d . 1 1 . .
    H H27 0.0546 0.2112 0.0621 0.055 Uiso calc R 1 1 . .
    C C28 0.2215(5) 0.5137(4) 0.0837(3) 0.0690(14) Uani d . 1 1 . .
    H H28A 0.2897 0.5729 0.1127 0.083 Uiso calc R 1 1 . .
    H H28B 0.1639 0.4739 0.1152 0.083 Uiso calc R 1 1 . .
    H H28C 0.1667 0.5433 0.0498 0.083 Uiso calc R 1 1 . .
    C C29 0.1305(6) 0.3550(4) 0.3019(2) 0.0848(17) Uani d . 1 1 . .
    H H29A 0.2103 0.4145 0.3037 0.102 Uiso calc R 1 1 . .
    H H29B 0.1579 0.2904 0.3140 0.102 Uiso calc R 1 1 . .
    H H29C 0.0721 0.3752 0.3364 0.102 Uiso calc R 1 1 . .
    C C30 -0.1940(5) 0.2269(4) 0.0156(3) 0.0870(17) Uani d . 1 1 . .
    H H30A -0.2607 0.2696 0.0095 0.104 Uiso calc R 1 1 . .
    H H30B -0.2402 0.1508 0.0143 0.104 Uiso calc R 1 1 . .
    H H30C -0.1372 0.2341 -0.0233 0.104 Uiso calc R 1 1 . .
    N N2 0.2349(4) 0.2574(3) 0.1770(2) 0.0513(10) Uani d D 1 1 . .
    H H2N 0.234(4) 0.194(2) 0.154(2) 0.062 Uiso d D 1 1 . .
    O O3 0.4835(3) 0.3029(3) 0.18490(17) 0.0732(10) Uani d . 1 1 . .
    O O4 0.3632(3) 0.4515(2) 0.20869(16) 0.0652(9) Uani d . 1 1 . .
    Cl Cl2 0.34232(18) 0.37183(14) -0.16790(8) 0.1049(6) Uani d . 1 1 . .
    S S2 0.37014(13) 0.35082(10) 0.16747(7) 0.0552(3) Uani d . 1 1 . .
    C C31 0.3574(4) 0.9718(3) 0.2561(2) 0.0466(11) Uani d . 1 1 . .
    C C32 0.4113(4) 0.8992(3) 0.2958(3) 0.0499(11) Uani d . 1 1 . .
    C C33 0.3868(5) 0.8999(4) 0.3684(3) 0.0578(13) Uani d . 1 1 . .
    H H33 0.4217 0.8533 0.3963 0.069 Uiso calc R 1 1 . .
    C C34 0.3134(5) 0.9665(4) 0.4000(2) 0.0556(12) Uani d . 1 1 . .
    C C35 0.2603(4) 1.0378(4) 0.3613(3) 0.0577(13) Uani d . 1 1 . .
    H H35 0.2103 1.0833 0.3831 0.069 Uiso calc R 1 1 . .
    C C36 0.2835(4) 1.0395(4) 0.2897(3) 0.0523(12) Uani d . 1 1 . .
    H H36 0.2488 1.0872 0.2628 0.063 Uiso calc R 1 1 . .
    C C37 0.6611(4) 1.0536(3) 0.1809(2) 0.0452(11) Uani d . 1 1 . .
    C C38 0.7413(5) 1.0907(4) 0.2480(3) 0.0535(12) Uani d . 1 1 . .
    C C39 0.8690(5) 1.0663(4) 0.2551(3) 0.0646(14) Uani d . 1 1 . .
    H H39 0.9254 1.0886 0.2994 0.077 Uiso calc R 1 1 . .
    C C40 0.9140(5) 1.0096(4) 0.1979(3) 0.0672(14) Uani d . 1 1 . .
    H H40 1.0003 0.9952 0.2046 0.081 Uiso calc R 1 1 . .
    C C41 0.8352(5) 0.9738(4) 0.1316(3) 0.0556(12) Uani d . 1 1 . .
    C C42 0.7077(5) 0.9977(3) 0.1245(2) 0.0510(12) Uani d . 1 1 . .
    H H42 0.6517 0.9751 0.0801 0.061 Uiso calc R 1 1 . .
    C C43 0.4919(5) 0.8212(4) 0.2650(3) 0.0727(15) Uani d . 1 1 . .
    H H43A 0.5670 0.8616 0.2432 0.087 Uiso calc R 1 1 . .
    H H43B 0.4331 0.7658 0.2286 0.087 Uiso calc R 1 1 . .
    H H43C 0.5267 0.7865 0.3037 0.087 Uiso calc R 1 1 . .
    C C44 0.6944(5) 1.1544(4) 0.3089(3) 0.0778(16) Uani d . 1 1 . .
    H H44A 0.6163 1.1084 0.3253 0.093 Uiso calc R 1 1 . .
    H H44B 0.6695 1.2174 0.2920 0.093 Uiso calc R 1 1 . .
    H H44C 0.7672 1.1786 0.3486 0.093 Uiso calc R 1 1 . .
    C C45 0.8884(5) 0.9164(4) 0.0695(3) 0.0869(17) Uani d . 1 1 . .
    H H45A 0.8625 0.8382 0.0704 0.104 Uiso calc R 1 1 . .
    H H45B 0.9866 0.9410 0.0744 0.104 Uiso calc R 1 1 . .
    H H45C 0.8502 0.9331 0.0240 0.104 Uiso calc R 1 1 . .
    N N3 0.5293(4) 1.0778(3) 0.1664(2) 0.0514(10) Uani d D 1 1 . .
    H H3N 0.520(4) 1.143(2) 0.179(2) 0.062 Uiso d D 1 1 . .
    O O5 0.3991(3) 0.8852(2) 0.12759(15) 0.0589(8) Uani d . 1 1 . .
    O O6 0.2813(3) 1.0368(2) 0.13558(15) 0.0607(9) Uani d . 1 1 . .
    Cl Cl3 0.28700(16) 0.96295(12) 0.49092(7) 0.0862(5) Uani d . 1 1 . .
    S S3 0.38552(12) 0.98711(10) 0.16454(6) 0.0506(3) Uani d . 1 1 . .
loop_
    _atom_site_aniso_label
    _atom_site_aniso_U_11
    _atom_site_aniso_U_22
    _atom_site_aniso_U_33
    _atom_site_aniso_U_12
    _atom_site_aniso_U_13
    _atom_site_aniso_U_23
    C1 0.035(3) 0.044(3) 0.044(3) 0.012(2) 0.0019(19) 0.005(2)
    C2 0.050(3) 0.044(3) 0.048(3) 0.017(2) 0.008(2) 0.009(2)
    C3 0.071(3) 0.054(3) 0.052(3) 0.022(3) 0.009(3) 0.020(2)
    C4 0.062(3) 0.058(3) 0.044(3) 0.009(3) 0.013(2) 0.008(2)
    C5 0.054(3) 0.066(3) 0.053(3) 0.020(3) 0.017(2) 0.006(3)
    C6 0.043(3) 0.053(3) 0.053(3) 0.019(2) 0.005(2) 0.013(2)
    C7 0.033(2) 0.038(2) 0.044(3) 0.011(2) 0.000(2) 0.013(2)
    C8 0.044(3) 0.040(3) 0.040(3) 0.008(2) -0.003(2) 0.007(2)
    C9 0.050(3) 0.067(3) 0.057(3) 0.012(3) -0.014(2) 0.008(3)
    C10 0.041(3) 0.062(3) 0.082(4) 0.018(3) -0.009(3) 0.011(3)
    C11 0.035(3) 0.046(3) 0.069(3) 0.014(2) 0.012(2) 0.010(2)
    C12 0.043(3) 0.045(3) 0.045(3) 0.009(2) 0.002(2) 0.009(2)
    C13 0.090(4) 0.068(3) 0.062(3) 0.046(3) 0.017(3) 0.021(3)
    C14 0.069(3) 0.065(3) 0.039(3) 0.014(3) -0.002(2) 0.002(2)
    C15 0.046(3) 0.072(4) 0.104(4) 0.022(3) 0.018(3) 0.004(3)
    N1 0.041(2) 0.045(2) 0.039(2) 0.0186(19) 0.0004(16) 0.0073(18)
    O1 0.056(2) 0.0540(19) 0.0438(18) 0.0178(15) -0.0007(14) -0.0040(15)
    O2 0.0422(18) 0.067(2) 0.0496(18) 0.0214(15) -0.0093(14) 0.0090(15)
    Cl1 0.1239(13) 0.1087(12) 0.0533(8) 0.0349(10) 0.0333(8) 0.0205(8)
    S1 0.0377(7) 0.0523(7) 0.0378(6) 0.0151(6) -0.0031(5) 0.0058(5)
    C16 0.045(3) 0.038(3) 0.058(3) 0.007(2) 0.001(2) 0.002(2)
    C17 0.059(3) 0.043(3) 0.062(3) 0.013(2) 0.013(2) 0.009(2)
    C18 0.071(4) 0.060(3) 0.061(3) 0.020(3) 0.010(3) 0.022(3)
    C19 0.070(4) 0.057(3) 0.055(3) 0.001(3) 0.018(3) 0.008(3)
    C20 0.066(4) 0.058(3) 0.075(4) 0.016(3) 0.017(3) -0.005(3)
    C21 0.051(3) 0.052(3) 0.072(4) 0.014(2) 0.002(3) 0.001(3)
    C22 0.057(3) 0.033(2) 0.034(3) 0.006(2) 0.002(2) 0.0055(19)
    C23 0.073(4) 0.050(3) 0.041(3) 0.010(3) 0.011(2) 0.009(2)
    C24 0.079(4) 0.059(3) 0.066(4) 0.015(3) 0.031(3) 0.003(3)
    C25 0.052(3) 0.066(4) 0.093(4) 0.018(3) 0.014(3) 0.020(3)
    C26 0.056(3) 0.052(3) 0.053(3) 0.009(3) 0.002(3) 0.016(2)
    C27 0.057(3) 0.042(3) 0.042(3) 0.015(2) 0.008(2) 0.008(2)
    C28 0.096(4) 0.055(3) 0.070(3) 0.039(3) 0.019(3) 0.021(3)
    C29 0.124(5) 0.085(4) 0.037(3) 0.010(3) 0.013(3) 0.004(3)
    C30 0.079(4) 0.093(4) 0.083(4) 0.018(3) -0.022(3) 0.020(3)
    N2 0.055(3) 0.049(2) 0.050(2) 0.018(2) -0.0057(19) 0.0043(19)
    O3 0.060(2) 0.072(2) 0.085(3) 0.0257(18) -0.0225(18) 0.0059(18)
    O4 0.079(2) 0.051(2) 0.056(2) 0.0091(17) -0.0065(17) -0.0084(16)
    Cl2 0.1287(14) 0.1233(14) 0.0642(10) 0.0251(11) 0.0289(9) 0.0179(9)
    S2 0.0559(8) 0.0495(8) 0.0555(8) 0.0125(6) -0.0096(6) 0.0016(6)
    C31 0.043(3) 0.047(3) 0.048(3) 0.013(2) -0.003(2) 0.002(2)
    C32 0.047(3) 0.044(3) 0.061(3) 0.015(2) 0.004(2) 0.008(2)
    C33 0.066(3) 0.053(3) 0.059(3) 0.019(3) 0.006(3) 0.015(3)
    C34 0.062(3) 0.053(3) 0.049(3) 0.011(3) 0.006(2) 0.001(2)
    C35 0.059(3) 0.057(3) 0.058(3) 0.021(3) 0.007(3) -0.001(3)
    C36 0.044(3) 0.055(3) 0.059(3) 0.021(2) -0.004(2) 0.005(2)
    C37 0.043(3) 0.040(3) 0.052(3) 0.008(2) 0.001(2) 0.013(2)
    C38 0.058(3) 0.043(3) 0.057(3) 0.008(2) 0.005(3) 0.008(2)
    C39 0.058(4) 0.060(3) 0.066(4) 0.001(3) -0.018(3) 0.017(3)
    C40 0.051(3) 0.058(3) 0.097(5) 0.014(3) 0.009(3) 0.025(3)
    C41 0.053(3) 0.043(3) 0.072(4) 0.009(2) 0.016(3) 0.012(3)
    C42 0.052(3) 0.051(3) 0.050(3) 0.010(2) 0.006(2) 0.009(2)
    C43 0.093(4) 0.073(4) 0.070(4) 0.050(3) 0.016(3) 0.021(3)
    C44 0.090(4) 0.073(4) 0.058(3) 0.008(3) -0.006(3) -0.006(3)
    C45 0.076(4) 0.083(4) 0.109(5) 0.023(3) 0.041(3) 0.010(3)
    N3 0.057(3) 0.043(2) 0.056(2) 0.017(2) 0.0031(19) 0.006(2)
    O5 0.063(2) 0.053(2) 0.057(2) 0.0182(16) -0.0022(15) -0.0088(16)
    O6 0.054(2) 0.074(2) 0.056(2) 0.0311(17) -0.0115(15) 0.0013(16)
    Cl3 0.1112(12) 0.0974(11) 0.0588(9) 0.0387(9) 0.0215(8) 0.0111(8)
    S3 0.0490(8) 0.0533(8) 0.0484(7) 0.0170(6) -0.0040(6) 0.0006(6)
_geom_special_details
;
All e.s.d.'s (except the e.s.d. in the dihedral angle between two l.s. planes)
are estimated using the full covariance matrix. The cell e.s.d.'s are taken
into account individually in the estimation of e.s.d.'s in distances, angles
and torsion angles; correlations between e.s.d.'s in cell parameters are only
used when they are defined by crystal symmetry. An approximate (isotropic)
treatment of cell e.s.d.'s is used for estimating e.s.d.'s involving l.s.
planes.
;
loop_
    _geom_bond_atom_site_label_1
    _geom_bond_atom_site_label_2
    _geom_bond_site_symmetry_2
    _geom_bond_distance
    _geom_bond_publ_flag
    C1 C6 . 1.389(5) ?
    C1 C2 . 1.405(5) ?
    C1 S1 . 1.769(4) ?
    C2 C3 . 1.386(5) ?
    C2 C13 . 1.509(5) ?
    C3 C4 . 1.367(6) ?
    C3 H3 . 0.9300 ?
    C4 C5 . 1.373(6) ?
    C4 Cl1 . 1.731(4) ?
    C5 C6 . 1.372(5) ?
    C5 H5 . 0.9300 ?
    C6 H6 . 0.9300 ?
    C7 C12 . 1.376(5) ?
    C7 C8 . 1.396(5) ?
    C7 N1 . 1.442(5) ?
    C8 C9 . 1.381(5) ?
    C8 C14 . 1.511(5) ?
    C9 C10 . 1.369(6) ?
    C9 H9 . 0.9300 ?
    C10 C11 . 1.383(6) ?
    C10 H10 . 0.9300 ?
    C11 C12 . 1.374(5) ?
    C11 C15 . 1.493(6) ?
    C12 H12 . 0.9300 ?
    C13 H13A . 0.9600 ?
    C13 H13B . 0.9600 ?
    C13 H13C . 0.9600 ?
    C14 H14A . 0.9600 ?
    C14 H14B . 0.9600 ?
    C14 H14C . 0.9600 ?
    C15 H15A . 0.9600 ?
    C15 H15B . 0.9600 ?
    C15 H15C . 0.9600 ?
    N1 S1 . 1.618(3) ?
    N1 H1N . 0.833(18) ?
    O1 S1 . 1.426(3) ?
    O2 S1 . 1.439(3) ?
    C16 C21 . 1.379(6) ?
    C16 C17 . 1.409(6) ?
    C16 S2 . 1.772(4) ?
    C17 C18 . 1.386(6) ?
    C17 C28 . 1.518(6) ?
    C18 C19 . 1.363(6) ?
    C18 H18 . 0.9300 ?
    C19 C20 . 1.378(6) ?
    C19 Cl2 . 1.735(5) ?
    C20 C21 . 1.364(6) ?
    C20 H20 . 0.9300 ?
    C21 H21 . 0.9300 ?
    C22 C27 . 1.377(5) ?
    C22 C23 . 1.394(6) ?
    C22 N2 . 1.434(5) ?
    C23 C24 . 1.383(6) ?
    C23 C29 . 1.513(6) ?
    C24 C25 . 1.370(6) ?
    C24 H24 . 0.9300 ?
    C25 C26 . 1.377(6) ?
    C25 H25 . 0.9300 ?
    C26 C27 . 1.372(6) ?
    C26 C30 . 1.502(6) ?
    C27 H27 . 0.9300 ?
    C28 H28A . 0.9600 ?
    C28 H28B . 0.9600 ?
    C28 H28C . 0.9600 ?
    C29 H29A . 0.9600 ?
    C29 H29B . 0.9600 ?
    C29 H29C . 0.9600 ?
    C30 H30A . 0.9600 ?
    C30 H30B . 0.9600 ?
    C30 H30C . 0.9600 ?
    N2 S2 . 1.620(4) ?
    N2 H2N . 0.853(18) ?
    O3 S2 . 1.439(3) ?
    O4 S2 . 1.424(3) ?
    C31 C36 . 1.389(5) ?
    C31 C32 . 1.406(5) ?
    C31 S3 . 1.770(4) ?
    C32 C33 . 1.388(6) ?
    C32 C43 . 1.510(6) ?
    C33 C34 . 1.362(6) ?
    C33 H33 . 0.9300 ?
    C34 C35 . 1.379(6) ?
    C34 Cl3 . 1.733(5) ?
    C35 C36 . 1.369(5) ?
    C35 H35 . 0.9300 ?
    C36 H36 . 0.9300 ?
    C37 C42 . 1.374(6) ?
    C37 C38 . 1.388(6) ?
    C37 N3 . 1.441(5) ?
    C38 C39 . 1.391(6) ?
    C38 C44 . 1.487(6) ?
    C39 C40 . 1.381(6) ?
    C39 H39 . 0.9300 ?
    C40 C41 . 1.370(6) ?
    C40 H40 . 0.9300 ?
    C41 C42 . 1.385(6) ?
    C41 C45 . 1.496(6) ?
    C42 H42 . 0.9300 ?
    C43 H43A . 0.9600 ?
    C43 H43B . 0.9600 ?
    C43 H43C . 0.9600 ?
    C44 H44A . 0.9600 ?
    C44 H44B . 0.9600 ?
    C44 H44C . 0.9600 ?
    C45 H45A . 0.9600 ?
    C45 H45B . 0.9600 ?
    C45 H45C . 0.9600 ?
    N3 S3 . 1.620(4) ?
    N3 H3N . 0.853(18) ?
    O5 S3 . 1.426(3) ?
    O6 S3 . 1.435(3) ?
loop_
    _geom_angle_atom_site_label_1
    _geom_angle_atom_site_label_2
    _geom_angle_atom_site_label_3
    _geom_angle_site_symmetry_1
    _geom_angle_site_symmetry_3
    _geom_angle
    _geom_angle_publ_flag
    C6 C1 C2 . . 120.7(4) ?
    C6 C1 S1 . . 115.8(3) ?
    C2 C1 S1 . . 123.3(3) ?
    C3 C2 C1 . . 116.4(4) ?
    C3 C2 C13 . . 118.5(4) ?
    C1 C2 C13 . . 125.0(4) ?
    C4 C3 C2 . . 122.1(4) ?
    C4 C3 H3 . . 118.9 ?
    C2 C3 H3 . . 118.9 ?
    C3 C4 C5 . . 121.5(4) ?
    C3 C4 Cl1 . . 119.4(4) ?
    C5 C4 Cl1 . . 119.1(4) ?
    C6 C5 C4 . . 118.0(4) ?
    C6 C5 H5 . . 121.0 ?
    C4 C5 H5 . . 121.0 ?
    C5 C6 C1 . . 121.4(4) ?
    C5 C6 H6 . . 119.3 ?
    C1 C6 H6 . . 119.3 ?
    C12 C7 C8 . . 121.2(4) ?
    C12 C7 N1 . . 117.3(4) ?
    C8 C7 N1 . . 121.5(4) ?
    C9 C8 C7 . . 116.6(4) ?
    C9 C8 C14 . . 120.5(4) ?
    C7 C8 C14 . . 123.0(4) ?
    C10 C9 C8 . . 121.7(4) ?
    C10 C9 H9 . . 119.2 ?
    C8 C9 H9 . . 119.2 ?
    C9 C10 C11 . . 121.9(4) ?
    C9 C10 H10 . . 119.1 ?
    C11 C10 H10 . . 119.1 ?
    C12 C11 C10 . . 116.9(4) ?
    C12 C11 C15 . . 120.8(4) ?
    C10 C11 C15 . . 122.4(4) ?
    C11 C12 C7 . . 121.8(4) ?
    C11 C12 H12 . . 119.1 ?
    C7 C12 H12 . . 119.1 ?
    C2 C13 H13A . . 109.5 ?
    C2 C13 H13B . . 109.5 ?
    H13A C13 H13B . . 109.5 ?
    C2 C13 H13C . . 109.5 ?
    H13A C13 H13C . . 109.5 ?
    H13B C13 H13C . . 109.5 ?
    C8 C14 H14A . . 109.5 ?
    C8 C14 H14B . . 109.5 ?
    H14A C14 H14B . . 109.5 ?
    C8 C14 H14C . . 109.5 ?
    H14A C14 H14C . . 109.5 ?
    H14B C14 H14C . . 109.5 ?
    C11 C15 H15A . . 109.5 ?
    C11 C15 H15B . . 109.5 ?
    H15A C15 H15B . . 109.5 ?
    C11 C15 H15C . . 109.5 ?
    H15A C15 H15C . . 109.5 ?
    H15B C15 H15C . . 109.5 ?
    C7 N1 S1 . . 120.8(3) ?
    C7 N1 H1N . . 111(3) ?
    S1 N1 H1N . . 116(3) ?
    O1 S1 O2 . . 118.96(17) ?
    O1 S1 N1 . . 108.79(17) ?
    O2 S1 N1 . . 104.42(17) ?
    O1 S1 C1 . . 109.92(18) ?
    O2 S1 C1 . . 107.45(18) ?
    N1 S1 C1 . . 106.54(18) ?
    C21 C16 C17 . . 120.7(4) ?
    C21 C16 S2 . . 116.5(4) ?
    C17 C16 S2 . . 122.8(4) ?
    C18 C17 C16 . . 116.2(4) ?
    C18 C17 C28 . . 118.8(4) ?
    C16 C17 C28 . . 125.0(4) ?
    C19 C18 C17 . . 121.8(5) ?
    C19 C18 H18 . . 119.1 ?
    C17 C18 H18 . . 119.1 ?
    C18 C19 C20 . . 121.9(5) ?
    C18 C19 Cl2 . . 118.7(4) ?
    C20 C19 Cl2 . . 119.4(4) ?
    C21 C20 C19 . . 117.3(5) ?
    C21 C20 H20 . . 121.3 ?
    C19 C20 H20 . . 121.3 ?
    C20 C21 C16 . . 122.0(5) ?
    C20 C21 H21 . . 119.0 ?
    C16 C21 H21 . . 119.0 ?
    C27 C22 C23 . . 120.2(4) ?
    C27 C22 N2 . . 120.7(4) ?
    C23 C22 N2 . . 119.0(4) ?
    C24 C23 C22 . . 116.8(4) ?
    C24 C23 C29 . . 121.0(5) ?
    C22 C23 C29 . . 122.1(5) ?
    C25 C24 C23 . . 121.9(5) ?
    C25 C24 H24 . . 119.0 ?
    C23 C24 H24 . . 119.0 ?
    C24 C25 C26 . . 121.4(5) ?
    C24 C25 H25 . . 119.3 ?
    C26 C25 H25 . . 119.3 ?
    C27 C26 C25 . . 117.0(5) ?
    C27 C26 C30 . . 121.0(5) ?
    C25 C26 C30 . . 122.0(5) ?
    C26 C27 C22 . . 122.6(4) ?
    C26 C27 H27 . . 118.7 ?
    C22 C27 H27 . . 118.7 ?
    C17 C28 H28A . . 109.5 ?
    C17 C28 H28B . . 109.5 ?
    H28A C28 H28B . . 109.5 ?
    C17 C28 H28C . . 109.5 ?
    H28A C28 H28C . . 109.5 ?
    H28B C28 H28C . . 109.5 ?
    C23 C29 H29A . . 109.5 ?
    C23 C29 H29B . . 109.5 ?
    H29A C29 H29B . . 109.5 ?
    C23 C29 H29C . . 109.5 ?
    H29A C29 H29C . . 109.5 ?
    H29B C29 H29C . . 109.5 ?
    C26 C30 H30A . . 109.5 ?
    C26 C30 H30B . . 109.5 ?
    H30A C30 H30B . . 109.5 ?
    C26 C30 H30C . . 109.5 ?
    H30A C30 H30C . . 109.5 ?
    H30B C30 H30C . . 109.5 ?
    C22 N2 S2 . . 119.8(3) ?
    C22 N2 H2N . . 110(3) ?
    S2 N2 H2N . . 112(3) ?
    O4 S2 O3 . . 119.7(2) ?
    O4 S2 N2 . . 107.81(19) ?
    O3 S2 N2 . . 104.9(2) ?
    O4 S2 C16 . . 109.3(2) ?
    O3 S2 C16 . . 107.2(2) ?
    N2 S2 C16 . . 107.28(19) ?
    C36 C31 C32 . . 120.1(4) ?
    C36 C31 S3 . . 116.9(3) ?
    C32 C31 S3 . . 123.0(3) ?
    C33 C32 C31 . . 116.7(4) ?
    C33 C32 C43 . . 118.5(4) ?
    C31 C32 C43 . . 124.8(4) ?
    C34 C33 C32 . . 122.1(4) ?
    C34 C33 H33 . . 118.9 ?
    C32 C33 H33 . . 118.9 ?
    C33 C34 C35 . . 121.3(4) ?
    C33 C34 Cl3 . . 119.6(4) ?
    C35 C34 Cl3 . . 119.1(4) ?
    C36 C35 C34 . . 117.9(4) ?
    C36 C35 H35 . . 121.1 ?
    C34 C35 H35 . . 121.1 ?
    C35 C36 C31 . . 121.9(4) ?
    C35 C36 H36 . . 119.1 ?
    C31 C36 H36 . . 119.1 ?
    C42 C37 C38 . . 121.3(4) ?
    C42 C37 N3 . . 117.4(4) ?
    C38 C37 N3 . . 121.3(4) ?
    C37 C38 C39 . . 116.4(5) ?
    C37 C38 C44 . . 122.0(5) ?
    C39 C38 C44 . . 121.5(5) ?
    C40 C39 C38 . . 121.6(5) ?
    C40 C39 H39 . . 119.2 ?
    C38 C39 H39 . . 119.2 ?
    C41 C40 C39 . . 121.9(5) ?
    C41 C40 H40 . . 119.0 ?
    C39 C40 H40 . . 119.0 ?
    C40 C41 C42 . . 116.6(5) ?
    C40 C41 C45 . . 120.9(5) ?
    C42 C41 C45 . . 122.5(5) ?
    C37 C42 C41 . . 122.2(4) ?
    C37 C42 H42 . . 118.9 ?
    C41 C42 H42 . . 118.9 ?
    C32 C43 H43A . . 109.5 ?
    C32 C43 H43B . . 109.5 ?
    H43A C43 H43B . . 109.5 ?
    C32 C43 H43C . . 109.5 ?
    H43A C43 H43C . . 109.5 ?
    H43B C43 H43C . . 109.5 ?
    C38 C44 H44A . . 109.5 ?
    C38 C44 H44B . . 109.5 ?
    H44A C44 H44B . . 109.5 ?
    C38 C44 H44C . . 109.5 ?
    H44A C44 H44C . . 109.5 ?
    H44B C44 H44C . . 109.5 ?
    C41 C45 H45A . . 109.5 ?
    C41 C45 H45B . . 109.5 ?
    H45A C45 H45B . . 109.5 ?
    C41 C45 H45C . . 109.5 ?
    H45A C45 H45C . . 109.5 ?
    H45B C45 H45C . . 109.5 ?
    C37 N3 S3 . . 122.9(3) ?
    C37 N3 H3N . . 120(3) ?
    S3 N3 H3N . . 111(3) ?
    O5 S3 O6 . . 119.22(18) ?
    O5 S3 N3 . . 107.91(18) ?
    O6 S3 N3 . . 105.51(19) ?
    O5 S3 C31 . . 109.50(19) ?
    O6 S3 C31 . . 106.40(19) ?
    N3 S3 C31 . . 107.79(19) ?
loop_
    _geom_torsion_atom_site_label_1
    _geom_torsion_atom_site_label_2
    _geom_torsion_atom_site_label_3
    _geom_torsion_atom_site_label_4
    _geom_torsion_site_symmetry_1
    _geom_torsion_site_symmetry_2
    _geom_torsion_site_symmetry_3
    _geom_torsion_site_symmetry_4
    _geom_torsion
    _geom_torsion_publ_flag
    C6 C1 C2 C3 . . . . 0.2(6) ?
    S1 C1 C2 C3 . . . . 174.0(3) ?
    C6 C1 C2 C13 . . . . 179.4(4) ?
    S1 C1 C2 C13 . . . . -6.9(6) ?
    C1 C2 C3 C4 . . . . -0.1(7) ?
    C13 C2 C3 C4 . . . . -179.3(4) ?
    C2 C3 C4 C5 . . . . 0.3(7) ?
    C2 C3 C4 Cl1 . . . . -179.7(4) ?
    C3 C4 C5 C6 . . . . -0.6(7) ?
    Cl1 C4 C5 C6 . . . . 179.4(3) ?
    C4 C5 C6 C1 . . . . 0.7(7) ?
    C2 C1 C6 C5 . . . . -0.6(6) ?
    S1 C1 C6 C5 . . . . -174.8(3) ?
    C12 C7 C8 C9 . . . . -1.3(6) ?
    N1 C7 C8 C9 . . . . -178.9(4) ?
    C12 C7 C8 C14 . . . . 178.7(4) ?
    N1 C7 C8 C14 . . . . 1.1(6) ?
    C7 C8 C9 C10 . . . . -0.1(6) ?
    C14 C8 C9 C10 . . . . 179.9(4) ?
    C8 C9 C10 C11 . . . . 0.7(7) ?
    C9 C10 C11 C12 . . . . 0.2(7) ?
    C9 C10 C11 C15 . . . . 179.1(4) ?
    C10 C11 C12 C7 . . . . -1.7(6) ?
    C15 C11 C12 C7 . . . . 179.4(4) ?
    C8 C7 C12 C11 . . . . 2.3(6) ?
    N1 C7 C12 C11 . . . . 180.0(4) ?
    C12 C7 N1 S1 . . . . 79.7(4) ?
    C8 C7 N1 S1 . . . . -102.6(4) ?
    C7 N1 S1 O1 . . . . -51.7(3) ?
    C7 N1 S1 O2 . . . . -179.7(3) ?
    C7 N1 S1 C1 . . . . 66.8(3) ?
    C6 C1 S1 O1 . . . . -156.3(3) ?
    C2 C1 S1 O1 . . . . 29.7(4) ?
    C6 C1 S1 O2 . . . . -25.4(4) ?
    C2 C1 S1 O2 . . . . 160.5(3) ?
    C6 C1 S1 N1 . . . . 86.0(3) ?
    C2 C1 S1 N1 . . . . -88.0(4) ?
    C21 C16 C17 C18 . . . . 0.1(6) ?
    S2 C16 C17 C18 . . . . -176.4(3) ?
    C21 C16 C17 C28 . . . . -178.2(4) ?
    S2 C16 C17 C28 . . . . 5.2(6) ?
    C16 C17 C18 C19 . . . . -0.1(7) ?
    C28 C17 C18 C19 . . . . 178.4(4) ?
    C17 C18 C19 C20 . . . . -0.3(8) ?
    C17 C18 C19 Cl2 . . . . 179.2(3) ?
    C18 C19 C20 C21 . . . . 0.6(7) ?
    Cl2 C19 C20 C21 . . . . -178.9(3) ?
    C19 C20 C21 C16 . . . . -0.5(7) ?
    C17 C16 C21 C20 . . . . 0.2(7) ?
    S2 C16 C21 C20 . . . . 176.9(4) ?
    C27 C22 C23 C24 . . . . -4.4(6) ?
    N2 C22 C23 C24 . . . . 178.0(4) ?
    C27 C22 C23 C29 . . . . 172.3(4) ?
    N2 C22 C23 C29 . . . . -5.3(6) ?
    C22 C23 C24 C25 . . . . 3.2(7) ?
    C29 C23 C24 C25 . . . . -173.5(4) ?
    C23 C24 C25 C26 . . . . 0.0(7) ?
    C24 C25 C26 C27 . . . . -2.1(7) ?
    C24 C25 C26 C30 . . . . 175.9(4) ?
    C25 C26 C27 C22 . . . . 0.9(6) ?
    C30 C26 C27 C22 . . . . -177.1(4) ?
    C23 C22 C27 C26 . . . . 2.5(6) ?
    N2 C22 C27 C26 . . . . -180.0(4) ?
    C27 C22 N2 S2 . . . . 95.4(4) ?
    C23 C22 N2 S2 . . . . -87.0(4) ?
    C22 N2 S2 O4 . . . . 48.9(4) ?
    C22 N2 S2 O3 . . . . 177.5(3) ?
    C22 N2 S2 C16 . . . . -68.7(4) ?
    C21 C16 S2 O4 . . . . 152.3(3) ?
    C17 C16 S2 O4 . . . . -31.1(4) ?
    C21 C16 S2 O3 . . . . 21.1(4) ?
    C17 C16 S2 O3 . . . . -162.2(3) ?
    C21 C16 S2 N2 . . . . -91.1(4) ?
    C17 C16 S2 N2 . . . . 85.6(4) ?
    C36 C31 C32 C33 . . . . -0.2(6) ?
    S3 C31 C32 C33 . . . . 176.8(3) ?
    C36 C31 C32 C43 . . . . 179.4(4) ?
    S3 C31 C32 C43 . . . . -3.7(6) ?
    C31 C32 C33 C34 . . . . 0.5(7) ?
    C43 C32 C33 C34 . . . . -179.0(4) ?
    C32 C33 C34 C35 . . . . -0.5(7) ?
    C32 C33 C34 Cl3 . . . . 180.0(3) ?
    C33 C34 C35 C36 . . . . 0.1(7) ?
    Cl3 C34 C35 C36 . . . . 179.6(3) ?
    C34 C35 C36 C31 . . . . 0.3(7) ?
    C32 C31 C36 C35 . . . . -0.3(7) ?
    S3 C31 C36 C35 . . . . -177.4(3) ?
    C42 C37 C38 C39 . . . . -1.3(6) ?
    N3 C37 C38 C39 . . . . -177.5(4) ?
    C42 C37 C38 C44 . . . . 178.0(4) ?
    N3 C37 C38 C44 . . . . 1.8(6) ?
    C37 C38 C39 C40 . . . . 1.0(7) ?
    C44 C38 C39 C40 . . . . -178.3(4) ?
    C38 C39 C40 C41 . . . . -0.5(7) ?
    C39 C40 C41 C42 . . . . 0.2(7) ?
    C39 C40 C41 C45 . . . . 177.6(4) ?
    C38 C37 C42 C41 . . . . 1.1(6) ?
    N3 C37 C42 C41 . . . . 177.4(4) ?
    C40 C41 C42 C37 . . . . -0.4(6) ?
    C45 C41 C42 C37 . . . . -177.9(4) ?
    C42 C37 N3 S3 . . . . 78.6(5) ?
    C38 C37 N3 S3 . . . . -105.0(4) ?
    C37 N3 S3 O5 . . . . -41.3(4) ?
    C37 N3 S3 O6 . . . . -169.8(3) ?
    C37 N3 S3 C31 . . . . 76.9(4) ?
    C36 C31 S3 O5 . . . . -152.0(3) ?
    C32 C31 S3 O5 . . . . 31.0(4) ?
    C36 C31 S3 O6 . . . . -21.9(4) ?
    C32 C31 S3 O6 . . . . 161.1(3) ?
    C36 C31 S3 N3 . . . . 90.9(4) ?
    C32 C31 S3 N3 . . . . -86.1(4) ?
loop_
    _geom_hbond_atom_site_label_D
    _geom_hbond_atom_site_label_H
    _geom_hbond_atom_site_label_A
    _geom_hbond_site_symmetry_A
    _geom_hbond_distance_DH
    _geom_hbond_distance_HA
    _geom_hbond_distance_DA
    _geom_hbond_angle_DHA
    N1 H1N O2 2_566 0.833(18) 2.15(2) 2.958(4) 164(4)
    N2 H2N O6 1_545 0.853(18) 2.15(2) 2.951(5) 157(4)
    N3 H3N O3 1_565 0.853(18) 2.13(2) 2.962(5) 166(4)
data_global
_journal_date_recd_electronic     2011-10-02
_journal_date_accepted     2011-10-04
_journal_name_full     'Acta Crystallographica, Section E'
_journal_year     2011
_journal_volume     67
_journal_issue     11
_journal_page_first     o2891
_journal_page_last     o2891
_journal_paper_category     QO
_journal_coeditor_code     BT5662
_publ_contact_author_name     'Prof. B. Thimme Gowda'
_publ_contact_author_address
;
  Department of Chemistry
  Mangalore University
  Mangalagangotri-574 199
  Mangalore, INDIA
;
_publ_contact_author_email     gowdabt@yahoo.com
_publ_contact_author_fax     '91 824 2287367'
_publ_contact_author_phone     '91 824 2287262'
_publ_section_title
;
4-Chloro-<i>N</i>-(2,5-dimethylphenyl)-2-methylbenzenesulfonamide
;
loop_
    _publ_author_name
    _publ_author_address
    'Vinola Z. Rodrigues'
; Department of Chemistry
  Mangalore University
  Mangalagangotri 574 199
  Mangalore, India
;
    'Sabine Foro'
; Institute of Materials Science
  Darmstadt University of Technology
  Petersenstrasse 23
  D-64287 Darmstadt, Germany
;
    'B. Thimme Gowda'
; Department of Chemistry
  Mangalore University
  Mangalagangotri 574 199
  Mangalore, India
;
