# Supplementary material for: 4-Chloro-N-(2,5-dimethyl­phen­yl)-2-methyl­benzene­sulfonamide
Source: Acta Crystallogr Sect E Struct Rep Online. 2011 Oct 8;67(Pt 11):o2891. doi: 10.1107/S1600536811040876 (PMC3247308; doi:10.1107/S1600536811040876)
Supplement: Supplementary file 2 [file e-67-o2891-Isup2.hkl]

# 
# h,k,l, Fc-squared, Fo-squared, sigma(Fo-squared) and status flag 
# 
data_I
_shelx_title ' S83 P-1' 
_shelx_refln_list_code          4 
_shelx_F_calc_maximum      358.33 
_exptl_crystal_F_000       972.00 
_reflns_d_resolution_high  0.8300 
 
loop_ 
 _symmetry_equiv_pos_as_xyz 
 'x, y, z' 
 '-x, -y, -z' 
 
_cell_length_a    10.0920 
_cell_length_b    12.5850 
_cell_length_c    18.5230 
_cell_angle_alpha  96.404 
_cell_angle_beta   95.279 
_cell_angle_gamma 103.390 
 
_shelx_F_squared_multiplier     1.000 
 
loop_ 
 _refln_index_h 
 _refln_index_k 
 _refln_index_l 
 _refln_F_squared_calc 
 _refln_F_squared_meas 
 _refln_F_squared_sigma 
 _refln_observed_status 
   2   0   0      912.96      901.32     21.14 o 
   3   0   0    12971.80    13267.29     24.54 o 
   4   0   0      890.36      795.67     12.63 o 
   5   0   0     1332.52     1442.58     27.94 o 
   6   0   0       26.65       30.34     15.21 o 
   7   0   0       10.44        7.68     17.98 o 
   8   0   0      644.21      667.29     49.79 o 
   9   0   0      121.77      151.45     45.31 o 
  10   0   0       11.25       88.66     48.78 o 
  11   0   0      178.01      194.22     50.01 o 
 -11   1   0        0.47       57.34     48.38 o 
 -10   1   0      179.46      210.42     46.37 o 
  -9   1   0       83.94       52.16     45.72 o 
  -8   1   0      117.75       81.07     45.25 o 
  -7   1   0     1627.12     1592.58     49.86 o 
  -6   1   0        3.79        0.68      7.18 o 
  -5   1   0      110.21       95.93      9.46 o 
  -4   1   0      653.61      704.05     15.64 o 
  -3   1   0        5.45        0.31      8.05 o 
  -2   1   0    11579.90    12137.96     37.13 o 
   1   1   0     4397.84     4536.73     28.10 o 
   2   1   0      268.91      280.19     24.44 o 
   3   1   0      181.37      230.96     19.03 o 
   4   1   0       19.93       50.29     12.30 o 
   5   1   0       88.93       91.40     14.66 o 
   6   1   0     2244.99     2155.68     31.01 o 
   7   1   0        4.11       14.70     19.10 o 
   8   1   0       99.14      117.88     45.30 o 
   9   1   0     1178.26     1322.37     58.76 o 
  10   1   0        3.54       -9.71     42.76 o 
  11   1   0       97.01       25.66     46.84 o 
 -12   2   0       21.16      140.75     54.45 o 
 -11   2   0        2.13      -37.94     47.13 o 
 -10   2   0       50.26        4.60     43.31 o 
  -9   2   0     1501.16     1541.11     61.26 o 
  -8   2   0        1.24       -7.52     27.69 o 
  -7   2   0       38.46       38.88     13.22 o 
  -6   2   0      703.09      559.80     14.62 o 
  -5   2   0      108.86      100.93     10.62 o 
  -4   2   0     1122.91     1310.93     17.65 o 
  -3   2   0      641.08      688.02     19.68 o 
  -2   2   0       15.58       17.89     11.89 o 
  -1   2   0    67290.95    72455.27   1188.81 o 
   0   2   0        6.97        0.30      7.00 o 
   1   2   0       18.77       27.05      7.11 o 
   2   2   0   128401.46   130481.48    710.07 o 
   3   2   0     1868.20     1827.84     22.14 o 
   4   2   0      972.38      983.69     20.30 o 
   5   2   0     3306.54     3369.40     34.31 o 
   6   2   0      229.89      213.07     19.50 o 
   7   2   0      325.56      333.66     23.66 o 
   8   2   0       61.80       32.97     41.92 o 
   9   2   0        0.02      -31.51     40.98 o 
  10   2   0        0.06      -27.27     44.75 o 
  11   2   0       50.41       83.31     48.43 o 
 -12   3   0        5.79      -26.77     44.92 o 
 -11   3   0      178.44      102.35     45.77 o 
 -10   3   0       27.66       18.67     47.47 o 
  -9   3   0        4.08      -13.76     39.85 o 
  -8   3   0      198.92      181.75     23.26 o 
  -7   3   0        1.58      -13.03     13.03 o 
  -6   3   0       63.33       70.97     11.99 o 
  -5   3   0     3962.58     4280.76     30.88 o 
  -4   3   0      571.03      584.79     18.09 o 
  -3   3   0     2197.32     2118.15     26.90 o 
  -2   3   0     2121.10     1856.72     22.08 o 
  -1   3   0     1079.14     1107.79     17.36 o 
   0   3   0    55980.66    58335.94     87.55 o 
   1   3   0      647.81      572.35     11.84 o 
   2   3   0      604.24      567.66     11.60 o 
   3   3   0     6466.14     6227.68    232.75 o 
   4   3   0     2323.06     2277.98     29.68 o 
   5   3   0      380.03      446.32     30.11 o 
   6   3   0      174.07      155.26     21.28 o 
   7   3   0      108.31       95.83     22.92 o 
   8   3   0      302.65      369.10     45.24 o 
   9   3   0        3.30       42.03     46.06 o 
  10   3   0      115.67      206.34     50.36 o 
 -12   4   0       12.16      -48.39     48.39 o 
 -11   4   0        0.45       -1.86     44.64 o 
 -10   4   0       42.96       53.49     46.89 o 
  -9   4   0       20.10        3.31     26.77 o 
  -8   4   0      123.41      103.63     25.25 o 
  -7   4   0      142.21      144.40     15.32 o 
  -6   4   0       38.07       26.29     12.42 o 
  -5   4   0      213.13      272.49     18.94 o 
  -4   4   0     1191.29     1289.08     39.50 o 
  -3   4   0      148.41      153.56      9.34 o 
  -2   4   0      477.65      529.27     15.95 o 
  -1   4   0       15.71       15.03     11.62 o 
   0   4   0      280.27      274.66     12.81 o 
   1   4   0     7955.88     8459.37     60.11 o 
   2   4   0       23.20       18.33      6.48 o 
   3   4   0      769.23      766.90     24.51 o 
   4   4   0     4631.19     4548.05     41.51 o 
   5   4   0        1.04       -6.67     19.18 o 
   6   4   0      170.47      173.19     23.18 o 
   7   4   0       74.65       36.45     23.00 o 
   8   4   0       47.43       54.43     40.83 o 
   9   4   0       27.80       47.76     40.74 o 
  10   4   0        0.01       28.96     44.00 o 
 -12   5   0       88.81       90.19     48.52 o 
 -11   5   0        0.36       53.23     48.18 o 
 -10   5   0       10.22      -30.95     43.30 o 
  -9   5   0      946.16      905.43     40.32 o 
  -8   5   0       11.29       30.77     24.64 o 
  -7   5   0      227.38      216.96     19.29 o 
  -6   5   0      110.47      114.84     19.99 o 
  -5   5   0      118.95      130.78      9.40 o 
  -4   5   0      598.80      518.93     23.60 o 
  -3   5   0       25.44       40.44     14.12 o 
  -2   5   0      104.04       92.34     16.76 o 
  -1   5   0      983.31      916.23     39.24 o 
   0   5   0       27.01       22.88     11.91 o 
   1   5   0        1.22       12.15     10.29 o 
   2   5   0     7793.22     7704.12     81.78 o 
   3   5   0     1795.11     1762.40     26.22 o 
   4   5   0      166.50      157.17     13.76 o 
   5   5   0     1260.13     1199.29     30.90 o 
   6   5   0      519.87      500.18     27.27 o 
   7   5   0       41.51       86.25     22.11 o 
   8   5   0      106.14       80.42     40.24 o 
   9   5   0        0.54       -4.35     43.97 o 
  10   5   0        3.17      -42.07     42.07 o 
 -11   6   0       11.90      -24.74     44.58 o 
 -10   6   0       22.49        5.14     39.79 o 
  -9   6   0        8.26       19.38     23.62 o 
  -8   6   0     1063.50      979.35     34.34 o 
  -7   6   0       83.72       71.44     24.43 o 
  -6   6   0     1688.66     1786.09     34.09 o 
  -5   6   0      174.71      159.68     20.26 o 
  -4   6   0       15.23       25.70     26.06 o 
  -3   6   0      539.83      536.37     20.29 o 
  -2   6   0        3.31        4.03     13.89 o 
  -1   6   0       59.76       51.95     13.34 o 
   0   6   0      600.51      667.22     19.14 o 
   1   6   0      275.11      235.44     26.31 o 
   2   6   0      109.28       99.16     13.09 o 
   3   6   0      569.43      536.47     17.39 o 
   4   6   0      428.56      379.70     17.54 o 
   5   6   0       60.32       81.65     24.37 o 
   6   6   0       56.07       59.13     27.70 o 
   7   6   0       42.94       47.95     23.79 o 
   8   6   0        4.98      -11.55     37.99 o 
   9   6   0       42.71      104.61     41.48 o 
 -10   7   0       45.06       40.63     47.53 o 
  -9   7   0        9.16      -13.80     24.68 o 
  -8   7   0        4.84       -3.18     24.67 o 
  -7   7   0      606.93      714.53     32.31 o 
  -6   7   0       13.42       -9.15     24.01 o 
  -5   7   0      450.49      492.16     27.70 o 
  -4   7   0       53.92       48.41     28.73 o 
  -3   7   0      284.14      302.76     19.52 o 
  -2   7   0        0.30        4.30     15.65 o 
  -1   7   0       68.12       46.11     15.07 o 
   0   7   0       44.62       31.03     15.47 o 
   1   7   0       45.60       71.42     17.32 o 
   2   7   0       26.88       10.89     16.59 o 
   3   7   0      527.71      532.75     21.89 o 
   4   7   0      281.13      289.44     26.02 o 
   5   7   0      142.54      147.00     25.61 o 
   6   7   0       11.08        4.89     22.87 o 
   7   7   0      123.75       74.38     25.11 o 
   8   7   0       39.75        6.62     42.20 o 
   9   7   0       12.34      -41.79     41.79 o 
 -11   8   0        1.75      123.49     46.94 o 
 -10   8   0        0.01       33.79     26.26 o 
  -9   8   0      288.28      264.38     29.58 o 
  -8   8   0       35.56       58.18     26.39 o 
  -7   8   0     1348.15     1329.68     44.85 o 
  -6   8   0     4213.58     4286.85     52.33 o 
  -5   8   0      325.82      394.69     42.08 o 
  -4   8   0     6144.82     6371.14    107.67 o 
  -3   8   0      333.11      344.60     23.73 o 
  -2   8   0      147.40      151.61     19.64 o 
  -1   8   0       80.57       72.86     18.91 o 
   0   8   0       62.54       67.55     17.80 o 
   1   8   0        8.52        1.15     16.02 o 
   2   8   0      893.71      809.80     55.80 o 
   3   8   0      626.76      615.61     25.48 o 
   4   8   0        2.42       -2.30     25.55 o 
   5   8   0       19.29       36.39     23.90 o 
   6   8   0       37.57       37.53     42.49 o 
   7   8   0       12.09       29.03     26.49 o 
   8   8   0        7.56       -5.72     37.96 o 
 -11   9   0       57.55       29.39     67.36 o 
 -10   9   0        1.26      -10.70     34.50 o 
  -9   9   0        4.39       -7.43     25.95 o 
  -8   9   0       83.74      101.98     27.27 o 
  -7   9   0       51.27       38.19     26.69 o 
  -6   9   0      333.12      385.45     69.65 o 
  -5   9   0      218.15      220.10     41.65 o 
  -4   9   0      400.07      371.56     26.49 o 
  -3   9   0       64.86       95.54     23.26 o 
  -2   9   0       19.68       31.27     22.14 o 
  -1   9   0       33.19       25.15     20.98 o 
   0   9   0      311.25      319.59     23.73 o 
   1   9   0       21.46       18.86     21.53 o 
   2   9   0      502.15      504.77     31.94 o 
   3   9   0      546.91      583.64     42.70 o 
   4   9   0       11.05      -17.56     36.48 o 
   5   9   0      644.53      724.12     47.33 o 
   6   9   0       16.42       27.56     40.26 o 
   7   9   0        2.43       49.61     39.07 o 
 -10  10   0       70.13       46.79     27.61 o 
  -9  10   0       13.80       43.28     28.48 o 
  -8  10   0       11.68       21.56     27.05 o 
  -7  10   0     1219.34     1242.35     38.84 o 
  -6  10   0      263.92      277.85     38.16 o 
  -5  10   0     2976.64     3002.77     71.67 o 
  -4  10   0      563.41      559.89     31.23 o 
  -3  10   0       20.23       -1.76     26.15 o 
  -2  10   0     2053.13     2013.60     40.39 o 
  -1  10   0       25.25       22.83     23.91 o 
   0  10   0      120.55      118.50     23.95 o 
   1  10   0        0.53       -3.50     25.89 o 
   2  10   0       28.00       22.01     17.59 o 
   3  10   0      124.20      120.80     38.59 o 
   4  10   0       28.10       37.27     39.10 o 
   5  10   0       61.83       35.58     39.98 o 
   6  10   0        0.01      -37.43     37.43 o 
 -10  11   0       28.45       -4.01     29.28 o 
  -9  11   0       10.10       90.29     28.36 o 
  -8  11   0       13.12       37.36     52.06 o 
  -7  11   0      363.65      318.21     31.79 o 
  -6  11   0      933.71      935.04     53.89 o 
  -5  11   0        3.29       50.47     39.08 o 
  -4  11   0     1204.95     1374.75     37.79 o 
  -3  11   0       66.39       38.02     24.53 o 
  -2  11   0      470.28      458.03     28.46 o 
  -1  11   0      831.50      940.95     33.63 o 
   0  11   0      110.19      123.83     23.79 o 
   1  11   0        5.13       15.46     21.60 o 
   2  11   0      160.80      102.90     34.77 o 
   3  11   0       24.43       22.06     23.86 o 
   4  11   0      293.78      409.74     46.89 o 
   5  11   0       22.51       45.79     40.98 o 
  -9  12   0        0.60      132.20     41.87 o 
  -8  12   0        1.70       44.63     39.60 o 
  -7  12   0        4.38        2.33     37.93 o 
  -6  12   0        2.48       21.91     42.03 o 
  -5  12   0      204.42      202.39     28.18 o 
  -4  12   0        1.34       11.24     26.28 o 
  -3  12   0      989.20      850.97     44.18 o 
  -2  12   0       30.81       34.36     24.90 o 
  -1  12   0       22.57       56.95     24.72 o 
   0  12   0        3.27       27.76     26.28 o 
   1  12   0        2.35       34.86     23.08 o 
   2  12   0       36.96       46.05     33.64 o 
   3  12   0       19.24      -33.44     33.44 o 
   4  12   0       25.85       41.98     25.48 o 
  -8  13   0        0.36       37.56     43.24 o 
  -7  13   0      155.02      285.94    139.11 o 
  -6  13   0        0.28       27.54     43.14 o 
  -5  13   0      358.44      351.88     30.25 o 
  -4  13   0       87.46       67.08     28.76 o 
  -3  13   0       27.66        2.68     26.90 o 
  -2  13   0      909.67      851.56     36.70 o 
  -1  13   0       27.60       41.87     25.77 o 
   0  13   0       48.83       75.26     28.21 o 
   1  13   0      119.22       99.73     35.97 o 
   2  13   0       28.18       15.61     33.90 o 
   3  13   0       11.58       -1.80     38.30 o 
  -7  14   0        8.27       85.67    110.48 o 
  -6  14   0       20.15        3.59     45.85 o 
  -5  14   0       14.95       40.29     43.42 o 
  -4  14   0       85.40      137.29     29.10 o 
  -3  14   0        0.46      -20.21     26.48 o 
  -2  14   0       39.81       18.15     27.07 o 
  -1  14   0        1.08      -14.86     26.63 o 
   0  14   0       43.96       17.23     32.02 o 
   1  14   0        1.69      -12.83     31.48 o 
  -4  15   0        9.29       68.56     29.45 o 
  -3  15   0       16.71       22.06     27.24 o 
  -2  15   0       10.73      -27.61     27.61 o 
   2 -15   1        3.32        1.82     37.73 o 
   3 -15   1        0.92       93.67     29.54 o 
   4 -15   1        0.10       34.20     29.77 o 
  -1 -14   1       79.18       51.18     33.81 o 
   0 -14   1        3.35       15.09     33.33 o 
   1 -14   1       17.39        0.45     27.50 o 
   2 -14   1       28.59        7.88     27.93 o 
   3 -14   1        3.15       25.15     43.50 o 
   4 -14   1      139.89      181.26     40.85 o 
   5 -14   1        1.52       17.99     26.86 o 
   6 -14   1      104.28       49.19     43.64 o 
   7 -14   1       40.99       56.30     44.42 o 
  -3 -13   1       10.86       11.98     35.15 o 
  -2 -13   1        8.15       41.90     35.24 o 
  -1 -13   1        5.12        8.07     33.96 o 
   0 -13   1        7.70      -18.97     23.62 o 
   1 -13   1       37.02       13.42     32.48 o 
   2 -13   1        0.06       -0.25     26.57 o 
   3 -13   1       53.32       48.05     44.65 o 
   4 -13   1      257.87      243.16     30.48 o 
   5 -13   1      107.82      115.19     28.96 o 
   6 -13   1        1.82        0.63     41.47 o 
   7 -13   1        5.04       17.21     28.37 o 
   8 -13   1       53.60       90.12    112.05 o 
  -4 -12   1        1.05       24.75     25.43 o 
  -3 -12   1       27.53       -8.69     32.73 o 
  -2 -12   1       51.16       35.93     34.03 o 
  -1 -12   1        7.33       41.63     34.18 o 
   0 -12   1       16.52       19.58     24.06 o 
   1 -12   1      734.86      668.77     31.31 o 
   2 -12   1        0.98       -2.52     24.19 o 
   3 -12   1        3.27       -8.03     24.11 o 
   4 -12   1      426.93      346.24     39.99 o 
   5 -12   1       51.06      100.63     41.35 o 
   6 -12   1      435.86      353.51     45.88 o 
   7 -12   1       30.16       18.64     28.36 o 
   8 -12   1       28.51       68.23    126.09 o 
   9 -12   1       57.57      159.17     45.23 o 
  -5 -11   1       97.71      107.87     40.52 o 
  -4 -11   1      144.86      231.71     39.14 o 
  -3 -11   1      118.47      105.69     24.29 o 
  -2 -11   1        5.71        4.55     33.48 o 
  -1 -11   1      235.02      229.08     23.82 o 
   0 -11   1        4.61       28.29     22.78 o 
   1 -11   1       63.08       54.98     24.15 o 
   2 -11   1        4.60        5.54     23.52 o 
   3 -11   1      125.50      111.64     25.25 o 
   4 -11   1      220.68      218.65     27.42 o 
   5 -11   1      164.45      154.19     40.35 o 
   6 -11   1      297.44      316.85     29.26 o 
   7 -11   1      666.80      720.05     51.01 o 
   8 -11   1        0.73       63.18     69.08 o 
   9 -11   1        9.00       69.28     42.70 o 
  10 -11   1       23.88      -30.26     30.26 o 
  -6 -10   1        1.55      -36.32     39.55 o 
  -5 -10   1       67.86       46.05     39.18 o 
  -4 -10   1       19.94       24.44     33.68 o 
  -3 -10   1      157.92      165.61     36.36 o 
  -2 -10   1        0.72      -14.07     22.01 o 
  -1 -10   1        1.44      -14.63     20.80 o 
   0 -10   1       68.05       53.12     22.27 o 
   1 -10   1        3.95       16.98     23.93 o 
   2 -10   1        1.25       18.34     24.09 o 
   3 -10   1     2137.18     2203.28     42.28 o 
   4 -10   1      235.87      210.17     30.82 o 
   5 -10   1      334.61      334.01     45.55 o 
   6 -10   1      666.90      725.57     32.45 o 
   7 -10   1      170.89      188.35     55.20 o 
   8 -10   1      140.76      187.41     28.73 o 
   9 -10   1       65.03       38.57     34.42 o 
  10 -10   1       30.32      -14.68     31.83 o 
  -7  -9   1       24.80       45.51     25.76 o 
  -6  -9   1        3.52       23.18     24.76 o 
  -5  -9   1      107.70      125.09     28.09 o 
  -4  -9   1      118.32       71.15     35.30 o 
  -3  -9   1      262.15      260.91     38.68 o 
  -2  -9   1     1568.89     1582.63     27.90 o 
  -1  -9   1      201.13      186.94     23.19 o 
   0  -9   1        5.75       16.13     21.00 o 
   1  -9   1        2.30        0.85     21.03 o 
   2  -9   1       26.86       19.48     20.92 o 
   3  -9   1       39.36       58.58     22.89 o 
   4  -9   1      719.35      790.64     30.08 o 
   5  -9   1      359.78      327.13     43.78 o 
   6  -9   1      635.65      662.78     54.51 o 
   7  -9   1     1339.45     1283.33     38.10 o 
   8  -9   1        0.52       35.36     26.20 o 
   9  -9   1       28.03       -8.97     25.80 o 
  10  -9   1        0.90        2.27     31.87 o 
  11  -9   1       31.74       83.12     45.58 o 
  -8  -8   1        3.83      -39.82     39.82 o 
  -7  -8   1      119.97       76.03     27.23 o 
  -6  -8   1      124.93      160.66     27.73 o 
  -5  -8   1       52.66       79.07     23.54 o 
  -4  -8   1        2.46       10.17     24.33 o 
  -3  -8   1      759.03      827.08     30.36 o 
  -2  -8   1       11.01       13.62     18.42 o 
  -1  -8   1      153.67      176.14     16.90 o 
   0  -8   1        9.37       12.70     17.57 o 
   1  -8   1       31.50       41.43     18.25 o 
   2  -8   1        2.27        4.70     19.03 o 
   3  -8   1      233.77      247.97     22.01 o 
   4  -8   1     1538.92     1594.41     34.70 o 
   5  -8   1     1614.03     1844.80     36.56 o 
   6  -8   1       56.48       41.50     26.84 o 
   7  -8   1     1796.02     1717.96     50.31 o 
   8  -8   1      244.15      209.98     27.79 o 
   9  -8   1       21.11      -19.20     44.02 o 
  10  -8   1      242.54      231.29     65.06 o 
  11  -8   1        3.93      -37.19     37.19 o 
  -9  -7   1       15.07       24.38     40.87 o 
  -8  -7   1       65.69       84.20     41.88 o 
  -7  -7   1       42.17       49.04     33.91 o 
  -6  -7   1        3.46       13.34     25.31 o 
  -5  -7   1       53.29       97.90     23.77 o 
  -4  -7   1        2.26       22.54     24.23 o 
  -3  -7   1      885.10      873.44     24.87 o 
  -2  -7   1      115.56      108.38     14.36 o 
  -1  -7   1        2.28        7.67     12.87 o 
   0  -7   1     1279.70     1254.57     69.12 o 
   1  -7   1       45.89       60.07     15.57 o 
   2  -7   1       74.38       68.53     17.07 o 
   3  -7   1       72.50       75.89     18.24 o 
   4  -7   1      108.19      108.94     24.74 o 
   5  -7   1     1052.44     1023.81     29.58 o 
   6  -7   1     3575.04     3824.67    149.55 o 
   7  -7   1        1.23        9.06     25.87 o 
   8  -7   1       56.56       22.63     24.68 o 
   9  -7   1     1053.10      959.14     67.19 o 
  10  -7   1        0.87       10.40     40.21 o 
  11  -7   1       24.53       -3.28     40.75 o 
  -9  -6   1       24.43       74.26     41.75 o 
  -8  -6   1        3.49       -1.12     38.73 o 
  -7  -6   1       18.17       29.57     23.72 o 
  -6  -6   1       36.29       34.58     24.54 o 
  -5  -6   1      235.09      223.13     24.14 o 
  -4  -6   1      991.32      963.89     28.67 o 
  -3  -6   1       83.72       66.40      9.38 o 
  -2  -6   1      963.30      977.38     17.95 o 
  -1  -6   1      623.98      616.86     15.66 o 
   0  -6   1       86.22       69.37     13.88 o 
   1  -6   1      114.20      125.63     14.97 o 
   2  -6   1       97.12       65.52     15.24 o 
   3  -6   1      274.82      225.33     11.75 o 
   4  -6   1       37.46       29.39     10.70 o 
   5  -6   1      233.55      205.55     12.42 o 
   6  -6   1     1281.57     1306.00     31.24 o 
   7  -6   1        1.44       -9.89     24.88 o 
   8  -6   1       43.88       34.66     24.40 o 
   9  -6   1      883.08      814.06     38.89 o 
  10  -6   1       23.13        4.85     22.35 o 
  11  -6   1       36.58       67.30     45.65 o 
 -10  -5   1        0.72      -42.36     42.36 o 
  -9  -5   1      155.03       79.31     41.55 o 
  -8  -5   1        0.54      -18.52     35.17 o 
  -7  -5   1       24.50       12.27     22.01 o 
  -6  -5   1      262.99      253.42     34.95 o 
  -5  -5   1      184.96      171.28     22.52 o 
  -4  -5   1       19.00       21.02     11.54 o 
  -3  -5   1      934.69      862.61     18.76 o 
  -2  -5   1      987.08      928.81     39.43 o 
  -1  -5   1      369.03      372.92     12.35 o 
   0  -5   1      136.32      130.00     12.88 o 
   1  -5   1      115.21      104.32     13.54 o 
   2  -5   1      270.19      289.27     12.18 o 
   3  -5   1       92.94      101.19     11.58 o 
   4  -5   1     1867.44     1849.26     46.30 o 
   5  -5   1     1215.39     1270.48     21.10 o 
   6  -5   1        5.17        7.06     20.18 o 
   7  -5   1     1370.77     1385.49     33.00 o 
   8  -5   1     1031.68      955.10     32.28 o 
   9  -5   1       30.27        9.72     25.78 o 
  10  -5   1      504.66      530.84     49.24 o 
  11  -5   1       83.25       61.04     45.33 o 
  12  -5   1       10.47      -42.66     42.66 o 
 -10  -4   1       16.41       67.56     46.91 o 
  -9  -4   1       55.96      116.89     44.90 o 
  -8  -4   1       32.88       49.34     36.70 o 
  -7  -4   1       24.55        1.79     33.62 o 
  -6  -4   1       25.01       16.98     25.12 o 
  -5  -4   1      234.24      245.26     21.48 o 
  -4  -4   1     1177.14     1193.70     17.77 o 
  -3  -4   1     6425.97     6657.54     69.85 o 
  -2  -4   1       39.68       16.36      6.96 o 
  -1  -4   1      207.25      191.12      9.83 o 
   0  -4   1     9155.48     9949.83    104.51 o 
   1  -4   1      648.31      593.63     12.33 o 
   2  -4   1      313.43      250.61     12.30 o 
   3  -4   1     2732.59     3012.50     65.88 o 
   4  -4   1       97.33      107.09     15.76 o 
   5  -4   1     2354.43     2786.46     34.08 o 
   6  -4   1      338.69      335.99     14.60 o 
   7  -4   1       17.15       11.81     20.84 o 
   8  -4   1      131.54       87.53     35.35 o 
   9  -4   1      122.68       98.34     22.50 o 
  10  -4   1        0.68       30.65     45.40 o 
  11  -4   1        3.80      -43.83     43.83 o 
  12  -4   1        3.59      -47.51     47.51 o 
 -10  -3   1      230.61      286.01     48.19 o 
  -9  -3   1       11.87       42.01     42.10 o 
  -8  -3   1        2.21      -18.50     37.17 o 
  -7  -3   1      334.98      340.76     25.59 o 
  -6  -3   1       23.53       45.48     20.31 o 
  -5  -3   1       52.24       38.17     17.24 o 
  -4  -3   1     2396.80     2422.86     29.48 o 
  -3  -3   1      887.63      908.46     19.45 o 
  -2  -3   1      783.07      762.26     12.21 o 
  -1  -3   1      202.60      188.65      9.23 o 
   0  -3   1       54.33       52.41      8.41 o 
   1  -3   1        5.56       -4.71      8.82 o 
   2  -3   1      992.56      961.98     14.54 o 
   3  -3   1        6.42        4.77     12.60 o 
   4  -3   1       23.37        8.72     13.36 o 
   5  -3   1      335.92      335.80     12.61 o 
   6  -3   1      226.82      188.03     18.09 o 
   7  -3   1       11.81       -1.51     19.40 o 
   8  -3   1       32.75       49.58     22.44 o 
   9  -3   1     1219.20     1187.39     58.33 o 
  10  -3   1       38.14        0.35     44.21 o 
  11  -3   1       43.60      -43.57     43.57 o 
  12  -3   1       21.09       16.41     46.45 o 
 -11  -2   1       16.01      -50.13     52.08 o 
 -10  -2   1       26.61       21.23     46.26 o 
  -9  -2   1        7.53      -29.91     39.34 o 
  -8  -2   1       19.14       15.94     41.98 o 
  -7  -2   1      163.08      150.31     22.30 o 
  -6  -2   1     1122.23     1101.91     26.98 o 
  -5  -2   1      965.86      987.45     23.48 o 
  -4  -2   1      984.27     1000.56     20.17 o 
  -3  -2   1     2511.28     2586.74     25.31 o 
  -2  -2   1     9191.57     9094.47    124.86 o 
  -1  -2   1     1844.01     2027.96     13.10 o 
   0  -2   1      222.61      185.75      6.76 o 
   1  -2   1      274.40      264.59     15.55 o 
   2  -2   1    14002.47    14856.86    105.06 o 
   3  -2   1      341.01      304.20     14.46 o 
   4  -2   1     5539.04     6119.91     91.47 o 
   5  -2   1      115.34       99.82      9.75 o 
   6  -2   1        2.18        2.63     10.12 o 
   7  -2   1     1190.96     1211.02     45.18 o 
   8  -2   1        4.91       -2.96     20.06 o 
   9  -2   1      291.88      259.51     43.25 o 
  10  -2   1       80.08       76.70     43.96 o 
  11  -2   1        6.22       57.55     49.48 o 
 -11  -1   1      139.90       94.46     47.64 o 
 -10  -1   1        0.66       29.99     42.67 o 
  -9  -1   1       32.40       29.94     41.36 o 
  -8  -1   1     1583.77     1717.87     60.94 o 
  -7  -1   1       35.73       65.12     22.95 o 
  -6  -1   1      817.64      753.74     24.02 o 
  -5  -1   1        9.74      -14.63     14.63 o 
  -4  -1   1       29.29       17.01     12.01 o 
  -3  -1   1     8137.37     8582.28     45.65 o 
  -2  -1   1        3.63        3.56     11.24 o 
  -1  -1   1       12.48       14.19      4.90 o 
   1  -1   1      451.80      427.83     10.63 o 
   2  -1   1      612.72      590.44     13.57 o 
   3  -1   1      447.26      436.03      9.33 o 
   4  -1   1       85.99       94.72      8.39 o 
   5  -1   1       77.98       75.57      7.04 o 
   6  -1   1      151.54      145.11     11.04 o 
   7  -1   1       42.42       54.11     17.39 o 
   8  -1   1      103.16      132.44     44.01 o 
   9  -1   1        9.83       20.11     44.57 o 
  10  -1   1        2.65       33.12     44.58 o 
  11  -1   1        0.45       45.15     50.97 o 
 -11   0   1       28.59      128.49     47.85 o 
 -10   0   1       62.37       76.67     46.63 o 
  -9   0   1       18.03       24.59     42.02 o 
  -8   0   1       54.47      100.26     45.32 o 
  -7   0   1     2278.23     2403.05    113.95 o 
  -6   0   1      422.25      415.43     13.40 o 
  -5   0   1     1219.81     1276.16     29.93 o 
  -4   0   1     3898.31     3569.34     55.89 o 
  -3   0   1     1696.71     1527.09     14.33 o 
  -2   0   1     9788.13    10497.72     90.30 o 
   2   0   1       44.84       31.60     11.75 o 
   3   0   1     4611.46     4425.13     46.82 o 
   4   0   1     3409.07     3105.99     37.04 o 
   5   0   1       77.27       59.63      5.23 o 
   6   0   1     3401.13     3456.86    187.96 o 
   7   0   1       60.76      104.23     42.81 o 
   8   0   1       41.70       52.27     47.07 o 
   9   0   1      123.88      143.70     46.47 o 
  10   0   1       95.65      165.40     49.34 o 
  11   0   1      131.83       92.97     50.57 o 
 -11   1   1        0.50       22.09     43.74 o 
  -9   1   1      126.35       54.66     44.81 o 
  -8   1   1        8.93      -28.40     43.68 o 
  -7   1   1      544.00      469.99     16.16 o 
  -6   1   1       15.39       -0.36      7.42 o 
  -5   1   1       36.98       29.30      7.25 o 
  -4   1   1      832.44      867.90     10.52 o 
  -3   1   1     1007.31      935.24     10.15 o 
  -2   1   1     2821.38     2534.24     26.97 o 
  -1   1   1     5332.21     5511.94     28.01 o 
   1   1   1      195.79      153.68     12.94 o 
   2   1   1    69794.17    70334.02    599.59 o 
   3   1   1        1.93        3.28      9.90 o 
   4   1   1       33.39       41.52     11.48 o 
   5   1   1      140.79      137.82     14.11 o 
   6   1   1      102.50      106.66     17.15 o 
   7   1   1      740.68      724.67     49.29 o 
   8   1   1       14.89       28.30     44.22 o 
   9   1   1      149.36      130.84     42.30 o 
  10   1   1      134.12       75.25     46.64 o 
  11   1   1        5.95        9.20     48.22 o 
 -12   2   1       29.57       39.18     46.35 o 
 -11   2   1       44.32        8.62     44.06 o 
 -10   2   1       54.55       42.75     42.64 o 
  -9   2   1       35.88       32.01     46.39 o 
  -8   2   1     2166.34     2460.27     65.72 o 
  -7   2   1       20.00       17.59     13.18 o 
  -6   2   1       56.43       46.86      8.69 o 
  -5   2   1     1194.60     1255.63     27.03 o 
  -4   2   1     1950.15     1996.72     21.85 o 
  -3   2   1     2733.65     3147.66     26.18 o 
  -2   2   1     2503.41     2357.34     29.38 o 
  -1   2   1       20.06       15.48      7.41 o 
   0   2   1      451.27      541.14     11.12 o 
   1   2   1     1127.76     1055.92     19.69 o 
   2   2   1    12215.66    11267.53    108.32 o 
   3   2   1     5319.95     5761.97    137.92 o 
   4   2   1      101.32       94.83     13.97 o 
   5   2   1     3951.95     4101.76     36.78 o 
   6   2   1       74.01       55.30     19.72 o 
   7   2   1       50.85       29.92     38.58 o 
   8   2   1       91.00       40.92     42.57 o 
   9   2   1      123.07      137.61     46.12 o 
  10   2   1        3.22      -10.24     43.38 o 
  11   2   1       12.39       84.42     51.18 o 
 -12   3   1        5.22      -50.80     50.80 o 
 -11   3   1       31.29       -6.41     43.53 o 
 -10   3   1      211.85      244.33     50.06 o 
  -9   3   1        7.16        2.64     42.34 o 
  -8   3   1       83.38       96.19     20.54 o 
  -7   3   1      637.99      591.16     32.48 o 
  -6   3   1      148.11      107.73     12.62 o 
  -5   3   1     1322.22     1438.75     18.83 o 
  -4   3   1        4.31        9.20     13.27 o 
  -3   3   1        9.41        5.18     12.76 o 
  -2   3   1       62.77       39.94     11.33 o 
  -1   3   1       88.77       77.95     11.68 o 
   0   3   1        0.67        6.77     12.68 o 
   1   3   1    25300.86    25498.89     76.87 o 
   2   3   1       18.79       15.77      8.07 o 
   3   3   1     1274.21     1211.33     15.38 o 
   4   3   1    13046.32    13443.43    187.98 o 
   5   3   1      131.81      117.75     21.07 o 
   6   3   1      338.82      277.67     38.23 o 
   7   3   1        1.96       37.64     42.99 o 
   8   3   1       13.35       48.64     42.03 o 
   9   3   1       98.05      209.35     45.50 o 
  10   3   1       35.06      190.16     46.44 o 
 -11   4   1       13.61       84.91     49.08 o 
 -10   4   1      122.66       92.22     46.85 o 
  -9   4   1        1.63      -22.78     42.90 o 
  -8   4   1       46.03       87.54     60.43 o 
  -7   4   1        9.64       -6.00     14.45 o 
  -6   4   1      927.90      952.56     26.10 o 
  -5   4   1      689.27      747.95     22.58 o 
  -4   4   1      570.56      708.41     38.77 o 
  -3   4   1      137.95      127.44     20.17 o 
  -2   4   1        6.05        6.31     11.30 o 
  -1   4   1    14011.19    14162.98    102.78 o 
   0   4   1       57.10       65.92      7.27 o 
   1   4   1      419.87      427.50      9.48 o 
   2   4   1      136.65      138.74      7.98 o 
   3   4   1       68.11       75.57      7.84 o 
   4   4   1      948.55     1018.04     25.14 o 
   5   4   1       71.00       77.49     22.81 o 
   6   4   1      105.91       93.62     23.47 o 
   7   4   1       13.47        4.21     41.07 o 
   8   4   1        8.29       -5.98     40.47 o 
   9   4   1        8.43       -8.81     42.62 o 
  10   4   1      115.79       85.98     45.82 o 
 -12   5   1        0.85      103.37     50.74 o 
 -11   5   1      168.67      154.13     46.40 o 
 -10   5   1       19.32       21.19     44.27 o 
  -9   5   1        0.04      -20.33     22.64 o 
  -8   5   1     1011.28     1089.82     33.63 o 
  -7   5   1      157.33      133.55     16.54 o 
  -6   5   1      102.07      158.36     20.91 o 
  -5   5   1     2040.74     1979.49     32.00 o 
  -4   5   1      763.13      748.89     30.43 o 
  -3   5   1      216.74      205.74     17.76 o 
  -2   5   1        1.24        7.70     12.20 o 
  -1   5   1      131.79      105.56     12.31 o 
   0   5   1      378.56      440.81     15.66 o 
   1   5   1      117.91      111.73      7.88 o 
   2   5   1     1044.72      988.61     16.51 o 
   3   5   1     7005.18     7525.01     32.28 o 
   4   5   1        4.69       -1.67     10.33 o 
   5   5   1      833.60      822.68     49.75 o 
   6   5   1     1223.23     1216.85     33.62 o 
   7   5   1       29.66       30.53     40.47 o 
   8   5   1       15.65       21.18     38.82 o 
   9   5   1       87.09      103.63     43.81 o 
 -11   6   1       28.13       -0.79     46.63 o 
 -10   6   1      353.57      337.36     46.64 o 
  -9   6   1       24.87       18.78     23.84 o 
  -8   6   1      278.03      232.71     26.34 o 
  -7   6   1      310.47      332.87     26.29 o 
  -6   6   1      127.98      114.72     23.17 o 
  -5   6   1      179.20      175.53     21.75 o 
  -4   6   1      113.55      132.99     26.84 o 
  -3   6   1        7.06       21.97     14.37 o 
  -2   6   1     1245.30     1120.48     22.95 o 
  -1   6   1      204.52      170.63     15.22 o 
   0   6   1      152.61      139.13     15.09 o 
   1   6   1     4442.47     4224.19     75.53 o 
   2   6   1       41.08       32.37     15.97 o 
   3   6   1      632.33      571.53     18.22 o 
   4   6   1      676.33      656.32     20.26 o 
   5   6   1      573.86      560.83     28.68 o 
   6   6   1        2.38        5.15     23.45 o 
   7   6   1        2.27       -6.25     37.42 o 
   8   6   1       48.60       59.28     43.31 o 
   9   6   1      261.85      371.17     49.11 o 
 -11   7   1       21.82       23.87     44.83 o 
 -10   7   1        2.34       35.96     23.95 o 
  -9   7   1      192.78      178.25     27.55 o 
  -8   7   1      111.75      108.08     26.09 o 
  -7   7   1       30.42       36.47     25.61 o 
  -6   7   1      946.37      973.57     32.66 o 
  -5   7   1       18.25       32.71     33.72 o 
  -4   7   1      975.28     1086.47     41.68 o 
  -3   7   1      214.18      197.00     18.86 o 
  -2   7   1       96.68       92.20     16.56 o 
  -1   7   1     1306.81     1375.42     25.94 o 
   0   7   1       44.32       22.47     15.54 o 
   1   7   1       19.16       20.67     16.59 o 
   2   7   1       67.78       57.31     17.99 o 
   3   7   1       23.16       19.26     18.94 o 
   4   7   1        2.94       31.88     24.23 o 
   5   7   1      108.51      126.34     26.42 o 
   6   7   1       37.85       13.96     23.50 o 
   7   7   1        4.48       12.68     39.57 o 
   8   7   1       58.85      -12.10     41.44 o 
 -11   8   1       31.16       61.03     46.50 o 
 -10   8   1        9.94       15.78     25.52 o 
  -9   8   1        0.01      -18.04     26.23 o 
  -8   8   1      655.51      764.30     32.45 o 
  -7   8   1       13.49      -27.65     27.65 o 
  -6   8   1     1165.62     1136.92     36.94 o 
  -5   8   1     2191.04     2347.15     59.81 o 
  -4   8   1      618.49      581.31     39.10 o 
  -3   8   1     1300.02     1195.41     38.88 o 
  -2   8   1        1.33      -13.87     18.39 o 
  -1   8   1      340.67      334.70     25.07 o 
   0   8   1     1677.58     1732.57     90.03 o 
   1   8   1       28.80       13.09     15.67 o 
   2   8   1      244.04      228.61     22.42 o 
   3   8   1      395.88      389.09     24.27 o 
   4   8   1        8.50      -20.60     36.41 o 
   5   8   1      266.22      279.95     39.31 o 
   6   8   1      103.80       99.88     42.48 o 
   7   8   1      177.32      138.07     42.07 o 
   8   8   1      117.18       69.28     43.00 o 
 -11   9   1       56.95       93.60     44.42 o 
 -10   9   1        3.54      -33.69     33.69 o 
  -9   9   1        3.07       65.12     27.66 o 
  -8   9   1        0.94       38.16     26.94 o 
  -7   9   1      141.60       86.18     26.88 o 
  -6   9   1       13.40       48.37     28.31 o 
  -5   9   1      737.51      686.75     49.06 o 
  -4   9   1       33.70       37.62     23.20 o 
  -3   9   1        7.38       -3.98     22.12 o 
  -2   9   1     2512.80     2740.68     60.03 o 
  -1   9   1        1.84        3.86     20.75 o 
   0   9   1       14.47       16.53     20.91 o 
   1   9   1     1331.10     1339.56     34.88 o 
   2   9   1       48.19       51.47     23.08 o 
   3   9   1      293.48      265.71     41.17 o 
   4   9   1       43.37       11.47     36.47 o 
   5   9   1       53.65       46.67     36.79 o 
   6   9   1       48.96      104.41     45.04 o 
   7   9   1       13.79      104.54     42.05 o 
 -10  10   1       12.59      -30.45     30.45 o 
  -9  10   1      163.21      285.29     32.02 o 
  -8  10   1        1.22      -11.54     26.97 o 
  -7  10   1       19.87       -1.36     28.39 o 
  -6  10   1      349.47      395.46     47.51 o 
  -5  10   1       37.54       44.09     41.89 o 
  -4  10   1      679.51      628.25     31.95 o 
  -3  10   1      600.38      526.19     46.21 o 
  -2  10   1       18.09       35.01     28.94 o 
  -1  10   1     1208.05     1164.71     32.74 o 
   0  10   1       65.44       72.35     24.19 o 
   1  10   1       12.99       19.46     22.90 o 
   2  10   1        4.71       -1.25     18.17 o 
   3  10   1        1.93       31.65     34.24 o 
   4  10   1       43.19       -4.74     36.89 o 
   5  10   1        0.45      -37.94     37.94 o 
   6  10   1        1.21      -40.26     40.26 o 
 -10  11   1        0.48       43.94     30.53 o 
  -9  11   1       14.74       94.57     30.63 o 
  -8  11   1       96.77       71.32     29.46 o 
  -7  11   1       34.44       45.43     32.85 o 
  -6  11   1       80.15       61.20     43.77 o 
  -5  11   1       19.34       43.43     40.20 o 
  -4  11   1      175.62      168.55     26.91 o 
  -3  11   1     2583.43     2589.07     94.27 o 
  -2  11   1        0.29       11.35     54.60 o 
  -1  11   1       78.32       82.27     24.37 o 
   0  11   1     2013.82     2032.26     40.33 o 
   1  11   1       13.69       23.63     21.43 o 
   2  11   1       34.81       16.99     33.99 o 
   3  11   1       56.61       79.14     25.95 o 
   4  11   1        1.05       56.10     40.04 o 
   5  11   1      170.97      223.12     43.71 o 
  -9  12   1        2.92       29.21     80.66 o 
  -8  12   1        4.75      -28.21     28.21 o 
  -7  12   1       19.64       37.34     41.64 o 
  -6  12   1      122.82      198.98     48.02 o 
  -5  12   1       17.02       40.31     24.68 o 
  -4  12   1       37.25       27.34     30.21 o 
  -3  12   1       19.76        8.22     36.50 o 
  -2  12   1       15.33       41.65     24.24 o 
  -1  12   1       19.31       35.66     23.60 o 
   0  12   1       44.81       95.20     24.70 o 
   1  12   1       22.61       32.98     22.88 o 
   2  12   1        2.82      -16.60     34.92 o 
   3  12   1        0.01      -15.16     32.65 o 
   4  12   1        2.90       64.28     25.08 o 
  -8  13   1        0.51      -29.64     29.64 o 
  -7  13   1        7.00       32.90     52.87 o 
  -6  13   1        4.61       45.21     44.37 o 
  -5  13   1       21.65       44.80     27.06 o 
  -4  13   1      391.32      373.30     30.18 o 
  -3  13   1      129.71      107.44     28.00 o 
  -2  13   1        1.93       11.63     26.16 o 
  -1  13   1     1298.22     1250.83     68.78 o 
   0  13   1       18.71       29.64     30.37 o 
   1  13   1       10.28       80.30     33.87 o 
   2  13   1       78.60       85.38     34.08 o 
   3  13   1        1.18        4.67     31.99 o 
  -6  14   1        0.31       44.37     44.15 o 
  -5  14   1       10.53       49.06     42.00 o 
  -4  14   1       49.39       59.53     47.40 o 
  -3  14   1      235.72      222.13     29.77 o 
  -2  14   1        3.51      -10.41     25.48 o 
  -1  14   1       17.08       33.85     25.70 o 
   0  14   1      149.63      222.49     72.20 o 
   1  14   1       60.55      125.47     36.15 o 
   2 -15   2       18.16       23.83     73.73 o 
   3 -15   2       13.09       76.66     29.78 o 
   4 -15   2        4.89        6.77     33.07 o 
  -1 -14   2       12.36      -21.62     33.24 o 
   0 -14   2       22.28       11.05     33.41 o 
   1 -14   2       42.32       60.27     26.53 o 
   2 -14   2        8.15       -3.04     27.36 o 
   3 -14   2       45.92      101.13     29.78 o 
   4 -14   2       22.61       34.41     27.37 o 
   5 -14   2       53.64       26.93     44.95 o 
   6 -14   2        0.16      -42.79     42.85 o 
   7 -14   2       12.84       82.41     45.32 o 
  -3 -13   2        2.72      -33.08     35.00 o 
  -2 -13   2       67.64      103.87     36.42 o 
  -1 -13   2       11.99       -8.76     32.88 o 
   0 -13   2       27.27        6.61     32.07 o 
   1 -13   2      149.38      140.20     26.15 o 
   2 -13   2        0.32      -13.03     26.50 o 
   3 -13   2       53.94      100.42     26.69 o 
   4 -13   2        5.69       34.59     26.92 o 
   5 -13   2       65.76        0.40     42.05 o 
   6 -13   2        5.75      -26.48     40.40 o 
   7 -13   2       21.05       79.46     41.99 o 
   8 -13   2        3.31      178.94     46.58 o 
  -4 -12   2        3.51      -16.47     33.27 o 
  -3 -12   2        2.99      -14.44     33.90 o 
  -2 -12   2        4.74        8.37     33.05 o 
  -1 -12   2       36.75       59.58     35.17 o 
   0 -12   2        2.87      -11.22     22.66 o 
   1 -12   2        3.31       -6.20     23.78 o 
   2 -12   2        0.09        2.36     24.79 o 
   3 -12   2       58.10       68.65     25.24 o 
   4 -12   2       10.76        3.42     26.13 o 
   5 -12   2       22.69       11.41     39.85 o 
   6 -12   2       23.10       62.62     56.67 o 
   7 -12   2       84.09      106.05     90.52 o 
   8 -12   2        2.00       62.40     56.56 o 
   9 -12   2        5.24       12.13     38.38 o 
  -6 -11   2        2.15      -37.87     37.87 o 
  -5 -11   2      221.74      244.47     43.28 o 
  -4 -11   2       12.34       67.56     25.43 o 
  -3 -11   2      118.27      104.56     23.63 o 
  -2 -11   2       26.76        7.51     29.54 o 
  -1 -11   2       38.68       77.36     21.76 o 
   0 -11   2     1579.11     1566.43     36.23 o 
   1 -11   2       24.58        5.53     32.43 o 
   2 -11   2        2.77        5.64     24.78 o 
   3 -11   2        2.47       29.77     24.27 o 
   4 -11   2        2.98       -1.30     24.96 o 
   5 -11   2       30.69       -8.86     37.79 o 
   6 -11   2       10.11       16.45     26.51 o 
   7 -11   2        3.13       -1.10    102.48 o 
   8 -11   2      124.99      226.50     28.36 o 
   9 -11   2        3.72        3.84     27.10 o 
  10 -11   2        0.46       54.97     39.54 o 
  -6 -10   2        0.06      -27.93     27.93 o 
  -5 -10   2        3.67        3.81     54.61 o 
  -4 -10   2       10.61       35.29     25.15 o 
  -3 -10   2        0.59       40.63     22.10 o 
  -2 -10   2       43.45       26.60     22.49 o 
  -1 -10   2       34.56       33.16     22.56 o 
   0 -10   2       12.14       18.69     22.80 o 
   1 -10   2      366.53      345.73     26.38 o 
   2 -10   2      125.58      111.31     24.54 o 
   3 -10   2      386.28      358.92     30.65 o 
   4 -10   2        4.55       -4.58     25.99 o 
   5 -10   2       60.79        9.76     38.98 o 
   6 -10   2      314.95      376.09     28.64 o 
   7 -10   2       56.87       85.56     51.21 o 
   8 -10   2       20.49       35.78     26.86 o 
   9 -10   2      323.83      280.97     30.43 o 
  10 -10   2        0.56       42.53     55.95 o 
  -7  -9   2        0.06       -2.02     35.23 o 
  -6  -9   2       41.71       90.75     27.23 o 
  -5  -9   2       33.80       26.36     25.89 o 
  -4  -9   2       21.51       -3.10     24.05 o 
  -3  -9   2      138.46      108.73     24.33 o 
  -2  -9   2      304.57      324.96     24.75 o 
  -1  -9   2     1913.06     1770.78     39.47 o 
   0  -9   2        0.03        2.88     19.08 o 
   1  -9   2       14.23       12.64     20.66 o 
   2  -9   2      818.02      898.03     35.49 o 
   3  -9   2        2.88        5.82     22.90 o 
   4  -9   2      101.79      122.13     24.44 o 
   5  -9   2      220.34      222.19     26.31 o 
   6  -9   2       32.06       34.03     31.45 o 
   7  -9   2       47.99       81.50     32.93 o 
   8  -9   2      127.76      138.68     32.93 o 
   9  -9   2        1.04      -14.38     48.97 o 
  10  -9   2        1.61      -45.49     59.38 o 
  11  -9   2       23.44       18.32     43.37 o 
  -8  -8   2        0.01      -35.83     35.83 o 
  -7  -8   2       36.61       35.97     25.41 o 
  -6  -8   2        0.98       28.90     25.77 o 
  -5  -8   2       88.52      111.72     23.17 o 
  -4  -8   2        0.41       21.67     24.47 o 
  -3  -8   2      723.61      836.65     60.96 o 
  -2  -8   2      152.48      108.96     11.48 o 
  -1  -8   2       33.44       59.53     13.41 o 
   0  -8   2     1209.17     1270.64     27.81 o 
   1  -8   2       19.80       25.32     17.69 o 
   2  -8   2       35.89       32.68     18.84 o 
   3  -8   2      402.52      421.73     24.11 o 
   4  -8   2      320.87      280.12     19.29 o 
   5  -8   2     2518.21     2500.20     44.39 o 
   6  -8   2       45.79       89.20     29.71 o 
   7  -8   2       24.24       49.37     26.12 o 
   8  -8   2      309.06      328.17     28.28 o 
   9  -8   2       17.25       75.20     43.66 o 
  10  -8   2       27.01       33.75     84.37 o 
  11  -8   2      100.03       25.66     26.54 o 
  -9  -7   2        0.36       20.59     37.74 o 
  -8  -7   2       12.57       18.90     37.61 o 
  -7  -7   2       23.37       54.89     24.33 o 
  -6  -7   2        1.48       13.98     23.23 o 
  -5  -7   2       48.32       54.16     27.81 o 
  -4  -7   2        0.92       16.84     23.77 o 
  -3  -7   2      195.69      210.29     23.72 o 
  -2  -7   2      188.99      185.17     12.03 o 
  -1  -7   2      145.96      166.20     10.74 o 
   0  -7   2      141.57      161.97     16.97 o 
   1  -7   2     1885.69     1929.00     29.43 o 
   2  -7   2        5.31        9.96     16.99 o 
   3  -7   2        0.45        9.42     12.21 o 
   4  -7   2      302.86      268.87     16.80 o 
   5  -7   2      340.56      385.38     27.43 o 
   6  -7   2     1373.69     1482.88     35.08 o 
   7  -7   2      842.23      831.90     32.45 o 
   8  -7   2        2.43        8.86     27.06 o 
   9  -7   2      143.60      188.02     45.97 o 
  10  -7   2       53.98      -19.61     29.50 o 
  11  -7   2        1.87      -16.86     42.45 o 
  -9  -6   2       22.85       51.97     40.74 o 
  -8  -6   2       53.79       32.65     39.13 o 
  -7  -6   2       30.17       18.79     22.11 o 
  -6  -6   2        0.52       -1.43     22.55 o 
  -5  -6   2      125.50      109.06     39.03 o 
  -4  -6   2      399.84      358.88     24.08 o 
  -3  -6   2       67.68       54.13      9.23 o 
  -2  -6   2      178.07      156.86     10.06 o 
  -1  -6   2      718.03      773.04     12.37 o 
   0  -6   2      102.06       97.23     12.05 o 
   1  -6   2      403.97      361.90     16.85 o 
   2  -6   2     2144.19     2014.43     21.63 o 
   3  -6   2      320.30      295.97     13.23 o 
   4  -6   2      897.65      964.25     28.52 o 
   5  -6   2       13.52       14.00     11.25 o 
   6  -6   2      149.91      122.18     23.25 o 
   7  -6   2      173.47      159.10     25.21 o 
   8  -6   2      527.26      589.88     29.81 o 
   9  -6   2      248.54      160.26     43.67 o 
  10  -6   2        8.34        8.82     21.81 o 
  11  -6   2       70.49      127.96     45.85 o 
 -10  -5   2        1.21      -41.27     44.76 o 
  -9  -5   2       19.39       32.65     38.04 o 
  -8  -5   2       26.57        3.01     23.77 o 
  -7  -5   2        1.71        2.52     22.54 o 
  -6  -5   2       47.74       22.84     23.70 o 
  -5  -5   2      691.74      674.40     27.62 o 
  -4  -5   2        0.63      -11.02     18.89 o 
  -3  -5   2       51.88       28.58      7.87 o 
  -2  -5   2     3244.33     3121.17     19.90 o 
  -1  -5   2      184.98      201.07      9.00 o 
   0  -5   2      211.32      295.77     11.73 o 
   1  -5   2       18.68       13.22     10.04 o 
   2  -5   2      352.03      299.75     11.90 o 
   3  -5   2     1342.18     1500.53     29.94 o 
   4  -5   2     1691.83     1750.04     19.90 o 
   5  -5   2     1972.59     2159.12     31.98 o 
   6  -5   2        3.25      -14.92     20.30 o 
   7  -5   2       27.79       -1.98     23.31 o 
   8  -5   2     1021.73     1075.88     33.84 o 
   9  -5   2       88.65       55.41     22.32 o 
  10  -5   2       60.23       59.55     23.31 o 
  11  -5   2      333.82      335.70     49.23 o 
 -10  -4   2       11.99      110.90     41.28 o 
  -9  -4   2        1.60       70.79     39.89 o 
  -8  -4   2       10.35       15.96     22.35 o 
  -7  -4   2       13.17       46.70     23.20 o 
  -6  -4   2       96.73      101.55     22.76 o 
  -5  -4   2       75.45       96.61     20.04 o 
  -4  -4   2      748.72      728.55     29.27 o 
  -3  -4   2      509.87      501.28     10.18 o 
  -2  -4   2      195.94      128.27      7.23 o 
  -1  -4   2      401.36      355.24      8.83 o 
   0  -4   2       46.01       45.98      7.78 o 
   1  -4   2     4006.95     4011.00     40.80 o 
   2  -4   2      152.54      178.86     10.14 o 
   3  -4   2      796.03      813.97     15.03 o 
   4  -4   2        0.91        8.18     14.99 o 
   5  -4   2      353.11      352.56     19.72 o 
   6  -4   2      812.99      813.25     16.59 o 
   7  -4   2      170.31      137.68     22.57 o 
   8  -4   2       19.58        1.48     23.24 o 
   9  -4   2      102.34      103.13     21.87 o 
  10  -4   2      193.50      163.05     43.29 o 
  11  -4   2       19.44      -42.82     42.82 o 
 -11  -3   2       79.93      177.36     48.03 o 
 -10  -3   2       14.68       32.85     46.07 o 
  -9  -3   2       58.43       61.88     42.26 o 
  -8  -3   2        1.54      -10.83     21.33 o 
  -7  -3   2       13.63        0.42     22.39 o 
  -6  -3   2     2238.37     2172.90     56.16 o 
  -5  -3   2       49.30       50.16     17.82 o 
  -4  -3   2     1094.92     1050.31     22.00 o 
  -3  -3   2     1706.90     1611.57     19.43 o 
  -2  -3   2       25.78       13.90      5.70 o 
  -1  -3   2    35341.02    37917.63     98.62 o 
   0  -3   2       11.28        8.42      7.28 o 
   1  -3   2      139.65      138.63      8.41 o 
   2  -3   2     7390.44     7682.40     99.82 o 
   3  -3   2      293.70      307.10     14.60 o 
   4  -3   2     1128.16     1196.55     30.99 o 
   5  -3   2     1327.85     1441.92     17.23 o 
   6  -3   2      569.71      570.15     15.96 o 
   7  -3   2      823.78      829.70     26.24 o 
   8  -3   2      154.85      146.28     23.70 o 
   9  -3   2       85.95       46.55     20.52 o 
  10  -3   2       84.78       16.41     40.60 o 
  11  -3   2        0.21      -29.65     44.31 o 
 -11  -2   2       15.38      -43.29     43.29 o 
 -10  -2   2        2.07      -23.51     42.76 o 
  -9  -2   2        0.39        9.95     43.15 o 
  -8  -2   2        0.03      -10.43     21.78 o 
  -7  -2   2        2.36        6.43     20.82 o 
  -6  -2   2        0.06       19.61     18.67 o 
  -5  -2   2     2064.16     1654.44    307.87 o 
  -4  -2   2      227.92      230.26     21.58 o 
  -3  -2   2     1703.25     1752.95     13.98 o 
  -2  -2   2     6285.34     6079.67     89.90 o 
  -1  -2   2      231.55      244.84      6.59 o 
   0  -2   2     4240.34     4394.59     19.70 o 
   1  -2   2     2257.39     2245.22     15.06 o 
   2  -2   2      965.59      931.64     13.04 o 
   3  -2   2     1467.10     1639.57     29.77 o 
   4  -2   2     1467.18     1453.52     28.69 o 
   5  -2   2     1655.40     1465.71     31.41 o 
   6  -2   2       25.31       30.86     10.54 o 
   7  -2   2        1.06        5.74     19.19 o 
   8  -2   2     2145.33     2183.07     68.57 o 
   9  -2   2        7.12       -8.03     42.50 o 
  10  -2   2        8.05       30.09     42.83 o 
  11  -2   2      335.22      464.97     55.51 o 
 -11  -1   2        0.01      -46.35     46.35 o 
 -10  -1   2       10.49       17.57     47.75 o 
  -9  -1   2       34.91       69.27     44.61 o 
  -8  -1   2        1.92        8.78     21.98 o 
  -7  -1   2      972.05      900.15     66.73 o 
  -6  -1   2       96.19       95.31     22.33 o 
  -5  -1   2      606.10      600.68     19.18 o 
  -4  -1   2      518.51      478.70      8.85 o 
  -3  -1   2      638.97      649.52     15.27 o 
  -2  -1   2     1038.13     1200.22     16.20 o 
  -1  -1   2      459.53      478.15     19.56 o 
   0  -1   2        4.95        5.25      8.07 o 
   1  -1   2    13367.16    13990.71     30.35 o 
   2  -1   2      267.41      267.50      7.77 o 
   3  -1   2       12.41       15.76      7.90 o 
   4  -1   2     1238.40     1280.23     27.67 o 
   5  -1   2      250.94      240.44      7.86 o 
   6  -1   2        0.93        1.17     15.93 o 
   7  -1   2       96.63      108.77     20.18 o 
   8  -1   2      219.50      242.01     48.27 o 
   9  -1   2       99.63      155.12     42.03 o 
  10  -1   2       11.03       73.54     44.94 o 
  11  -1   2        4.02       38.98     48.77 o 
 -11   0   2      113.89      241.31     52.82 o 
 -10   0   2        7.76       46.95     43.58 o 
  -9   0   2      352.35      368.66     47.67 o 
  -8   0   2        7.38       -0.30     34.10 o 
  -7   0   2      462.56      442.36     30.05 o 
  -6   0   2     2692.99     2839.49     56.41 o 
  -5   0   2      604.92      611.45     12.56 o 
  -4   0   2     2058.78     1918.29     16.23 o 
  -3   0   2      258.93      273.74      9.05 o 
  -2   0   2     2727.22     2559.20     15.48 o 
  -1   0   2      930.96      986.95     14.29 o 
   1   0   2        0.34        6.83      9.29 o 
   2   0   2      742.14      693.28     11.23 o 
   3   0   2      398.59      382.25     22.42 o 
   4   0   2     2350.71     1961.33     59.59 o 
   5   0   2       33.41       37.94     11.46 o 
   6   0   2      161.49      146.56     31.93 o 
   7   0   2     2547.64     2830.77     65.56 o 
   8   0   2      148.86      213.33     47.07 o 
   9   0   2        9.20       27.74     44.46 o 
  10   0   2      175.46      177.46     48.08 o 
  11   0   2        3.59      -30.94     48.07 o 
 -11   1   2        8.12      -12.78     46.49 o 
 -10   1   2       44.62       29.07     45.80 o 
  -9   1   2        7.30        9.49     43.01 o 
  -8   1   2        1.65       -1.19     23.79 o 
  -7   1   2       28.07        6.15     19.43 o 
  -6   1   2       19.44       16.58     10.67 o 
  -5   1   2       10.67       -4.12      7.41 o 
  -4   1   2        1.66       -0.40      6.80 o 
  -3   1   2     6563.56     6855.05     87.03 o 
  -2   1   2      809.72      637.13      9.06 o 
  -1   1   2      142.66       99.60      7.77 o 
   0   1   2    27101.30    29224.02     59.53 o 
   1   1   2     1812.77     1612.36     42.10 o 
   2   1   2     2652.81     2447.59     19.06 o 
   3   1   2     1931.91     1714.19     79.27 o 
   4   1   2      562.55      506.16     14.48 o 
   5   1   2      241.73      240.22     14.67 o 
   6   1   2      443.91      422.31     18.92 o 
   7   1   2       28.37       -2.03     39.73 o 
   8   1   2     1663.82     1647.84     61.21 o 
   9   1   2        4.93      -24.17     40.48 o 
  10   1   2      110.78      100.32     47.31 o 
  11   1   2       95.48       42.65     47.91 o 
 -12   2   2       49.47       88.64     50.16 o 
 -11   2   2        1.69      -44.60     44.60 o 
 -10   2   2       15.46      -10.30     41.60 o 
  -9   2   2      149.28      198.74     48.29 o 
  -8   2   2       76.84       58.45     29.34 o 
  -7   2   2     1123.50     1095.84     21.72 o 
  -6   2   2        8.55        2.58      8.65 o 
  -5   2   2     5343.47     5488.66     26.03 o 
  -4   2   2      892.25      795.97     11.63 o 
  -3   2   2        4.05        2.10      8.73 o 
  -2   2   2     3489.44     3248.77     51.60 o 
  -1   2   2       91.58       94.38     10.63 o 
   0   2   2       88.40       90.31      7.01 o 
   1   2   2     1208.97     1200.41     25.53 o 
   2   2   2       79.08       81.19      8.61 o 
   3   2   2     2012.84     1969.19     21.98 o 
   4   2   2      612.75      618.54     18.89 o 
   5   2   2       11.76       -4.33     14.33 o 
   6   2   2      381.53      378.00     20.58 o 
   7   2   2      215.41      245.81     44.67 o 
   8   2   2       82.06      103.82     44.97 o 
   9   2   2      112.00      132.56     46.26 o 
  10   2   2       14.76       76.02     46.64 o 
  11   2   2        1.35      175.86     49.46 o 
 -12   3   2       18.11      -46.39     46.39 o 
 -11   3   2       26.86       -2.26     45.78 o 
 -10   3   2        0.35       62.51     44.51 o 
  -9   3   2      467.65      401.05     49.02 o 
  -8   3   2       73.67       37.94     20.79 o 
  -7   3   2       20.57       34.04     14.49 o 
  -6   3   2      465.75      498.58     12.88 o 
  -5   3   2       76.08       80.63      9.58 o 
  -4   3   2       81.94       94.22     14.29 o 
  -3   3   2     1370.63     1348.35     28.39 o 
  -2   3   2      331.83      312.07     14.73 o 
  -1   3   2      626.33      727.75     14.52 o 
   0   3   2        0.20       -1.00      8.04 o 
   1   3   2     1293.84     1172.57     12.70 o 
   2   3   2      469.36      487.37     15.12 o 
   3   3   2       31.00       21.45      9.67 o 
   4   3   2     5016.04     5070.80     47.60 o 
   5   3   2      843.48      908.56     23.92 o 
   6   3   2        0.72       19.77     18.67 o 
   7   3   2     1661.87     1764.06     61.69 o 
   8   3   2       56.00      111.77     44.37 o 
   9   3   2       27.13       93.22     42.40 o 
  10   3   2      180.82      269.65     49.04 o 
 -12   4   2        1.00       34.80     49.29 o 
 -11   4   2       10.38       88.56     49.28 o 
 -10   4   2       54.84       16.48     45.60 o 
  -9   4   2      144.83      140.71     44.93 o 
  -8   4   2      612.75      585.29     20.57 o 
  -7   4   2       79.49       72.29     11.88 o 
  -6   4   2     1356.89     1425.51     19.79 o 
  -5   4   2      979.09     1021.39     30.40 o 
  -4   4   2      110.82      101.82     16.32 o 
  -3   4   2     4679.37     4844.15     51.62 o 
  -2   4   2       16.01       35.98     11.31 o 
  -1   4   2      249.61      249.54     12.28 o 
   0   4   2      123.14      160.69      9.71 o 
   1   4   2      162.83      146.50      8.78 o 
   2   4   2       40.53       33.25      7.69 o 
   3   4   2     3838.45     3706.29     20.54 o 
   4   4   2      246.10      206.46     13.61 o 
   5   4   2       10.35       14.13     19.12 o 
   6   4   2      566.77      548.23     26.55 o 
   7   4   2       44.21       -4.48     40.25 o 
   8   4   2        0.44       -7.36     37.86 o 
   9   4   2       73.71       57.93     42.29 o 
  10   4   2       79.24      109.76     45.84 o 
 -12   5   2       94.30      189.43     49.68 o 
 -11   5   2        3.99      -11.60     43.11 o 
 -10   5   2      154.68      114.20     44.74 o 
  -9   5   2      323.58      360.25     45.29 o 
  -8   5   2        5.27      -12.54     16.44 o 
  -7   5   2      314.91      345.03     18.31 o 
  -6   5   2       38.34       37.16     19.75 o 
  -5   5   2     1213.85     1308.35     45.27 o 
  -4   5   2      644.96      625.08     30.38 o 
  -3   5   2       17.15       34.58     12.62 o 
  -2   5   2      509.01      621.24     17.44 o 
  -1   5   2        8.21        6.75     11.96 o 
   0   5   2        2.29       -4.37      8.26 o 
   1   5   2     1069.46     1102.40     16.94 o 
   2   5   2      158.63      195.74      8.83 o 
   3   5   2     3366.80     3408.96     22.48 o 
   4   5   2       28.19       41.45     13.50 o 
   5   5   2        0.01       19.29     22.30 o 
   6   5   2      721.75      789.07     30.22 o 
   7   5   2        5.17        4.20     36.19 o 
   8   5   2       29.44       21.67     43.73 o 
   9   5   2      307.79      364.76     52.37 o 
 -11   6   2        0.78      -44.17     44.17 o 
 -10   6   2       32.44      107.51     43.34 o 
  -9   6   2      802.21      763.86     31.18 o 
  -8   6   2        4.44       19.13     17.79 o 
  -7   6   2      165.62      173.60     26.32 o 
  -6   6   2     1749.67     1807.22     59.70 o 
  -5   6   2      225.42      218.13     22.22 o 
  -4   6   2      259.55      296.32     28.58 o 
  -3   6   2      218.42      242.08     17.39 o 
  -2   6   2      489.90      463.83     17.93 o 
  -1   6   2      257.43      301.77     16.28 o 
   0   6   2       20.46       16.92      7.85 o 
   1   6   2      336.57      335.26     17.30 o 
   2   6   2      990.71      984.01     31.62 o 
   3   6   2      312.68      300.92     20.73 o 
   4   6   2      535.92      532.08     24.88 o 
   5   6   2      989.63      977.61     32.64 o 
   6   6   2       44.95       31.50     22.69 o 
   7   6   2      248.77      223.45     45.14 o 
   8   6   2      236.45      198.14     44.64 o 
   9   6   2        6.79       47.65     45.56 o 
 -11   7   2       23.47      109.96     46.96 o 
 -10   7   2       29.93      -16.31     42.17 o 
  -9   7   2       71.26       54.04     33.36 o 
  -8   7   2      200.14      212.75     27.55 o 
  -7   7   2     1133.78     1132.60     35.43 o 
  -6   7   2       12.99       27.60     25.11 o 
  -5   7   2       92.42       56.90     32.93 o 
  -4   7   2        0.42        3.35     28.68 o 
  -3   7   2     1067.03     1157.78     35.92 o 
  -2   7   2      316.60      346.14     20.01 o 
  -1   7   2       77.30       82.58     17.17 o 
   0   7   2        0.20       -6.10     16.21 o 
   1   7   2       19.80       19.29     18.66 o 
   2   7   2       36.11       24.77     18.76 o 
   3   7   2     1164.46     1167.31     31.22 o 
   4   7   2      261.70      243.18     24.26 o 
   5   7   2       38.08       55.81     38.81 o 
   6   7   2        9.47       -7.88     39.22 o 
   7   7   2      126.59       53.44     38.55 o 
   8   7   2      152.77       49.14     41.71 o 
 -11   8   2        3.75       52.66     44.73 o 
 -10   8   2      155.97      120.37     33.69 o 
  -9   8   2       59.06      135.03     41.75 o 
  -8   8   2       59.20       94.09     37.26 o 
  -7   8   2     1684.92     1611.51     40.74 o 
  -6   8   2      783.04      835.38     34.58 o 
  -5   8   2      157.85      153.76     39.92 o 
  -4   8   2     1098.05     1100.32     31.95 o 
  -3   8   2       47.67       35.31     20.07 o 
  -2   8   2       24.10       35.03     18.41 o 
  -1   8   2      128.75      106.93     20.04 o 
   0   8   2        0.79       -0.58     18.08 o 
   1   8   2      516.78      495.19     34.14 o 
   2   8   2       80.87       59.22     22.88 o 
   3   8   2      281.95      243.30     25.81 o 
   4   8   2       81.54       59.57     38.01 o 
   5   8   2       92.99       91.29     38.55 o 
   6   8   2      231.16      266.18     46.11 o 
   7   8   2       34.30       87.32     40.55 o 
   8   8   2       22.07       22.36     40.83 o 
 -11   9   2       19.18      -16.51     44.85 o 
 -10   9   2        5.49      -27.13     38.95 o 
  -9   9   2        8.33       92.65     27.33 o 
  -8   9   2      176.14      167.32     37.32 o 
  -7   9   2        0.30       -2.16     26.31 o 
  -6   9   2     2008.40     2121.74     62.15 o 
  -5   9   2      679.88      640.36     46.93 o 
  -4   9   2      382.78      383.85     26.61 o 
  -3   9   2      107.71      133.51     22.53 o 
  -2   9   2      297.23      284.49     23.80 o 
  -1   9   2      213.74      213.80     23.27 o 
   0   9   2       62.13       42.78     21.87 o 
   1   9   2      266.91      244.43     24.01 o 
   2   9   2      642.20      668.18     38.86 o 
   3   9   2      208.01      230.59     23.27 o 
   4   9   2      144.62      121.20     39.51 o 
   5   9   2       96.85       29.91     37.42 o 
   6   9   2       26.41       39.32     43.73 o 
   7   9   2       19.79      122.62     43.10 o 
 -10  10   2        5.23       76.05     51.09 o 
  -9  10   2        6.50       34.76     27.28 o 
  -8  10   2       66.26       -0.04     29.55 o 
  -7  10   2       10.83       36.90     28.82 o 
  -6  10   2        0.98       28.16     39.53 o 
  -5  10   2      460.40      409.48     46.15 o 
  -4  10   2      212.15      215.13     32.24 o 
  -3  10   2       78.08       86.18     43.51 o 
  -2  10   2       66.55       41.06     24.43 o 
  -1  10   2        3.06        0.40     21.59 o 
   0  10   2       37.78       28.80     22.87 o 
   1  10   2        0.89      -12.20     21.96 o 
   2  10   2        0.01       -0.44     21.27 o 
   3  10   2       12.54       21.44     38.76 o 
   4  10   2       14.98       -5.17     36.97 o 
   5  10   2       24.52       -1.01     40.70 o 
   6  10   2        3.72      -44.62     44.62 o 
 -10  11   2       45.12      214.10     60.44 o 
  -9  11   2        4.19       82.00     98.25 o 
  -8  11   2        4.23      -28.51     28.51 o 
  -7  11   2      470.53      499.90     41.81 o 
  -6  11   2      491.94      461.92     50.40 o 
  -5  11   2       48.76       40.33     39.27 o 
  -4  11   2      465.69      456.84     27.69 o 
  -3  11   2       69.37       70.90     24.52 o 
  -2  11   2      509.35      525.24     36.05 o 
  -1  11   2      163.38      166.43     24.48 o 
   0  11   2       18.34       30.56     31.36 o 
   1  11   2      212.81      225.24     25.09 o 
   2  11   2       28.41        0.11     22.34 o 
   3  11   2       76.82       78.60     25.16 o 
   4  11   2       38.41      112.87     43.33 o 
   5  11   2       25.98       66.40     44.90 o 
  -9  12   2       17.87       -0.54     33.27 o 
  -8  12   2        2.86      -30.06     30.06 o 
  -7  12   2       11.41       62.86     29.83 o 
  -6  12   2      361.15      530.19     51.69 o 
  -5  12   2        1.89      -11.18     24.97 o 
  -4  12   2        3.97       34.29     32.29 o 
  -3  12   2       96.92       71.85     25.29 o 
  -2  12   2        3.54       35.09     23.36 o 
  -1  12   2       71.19      112.57     24.63 o 
   0  12   2       20.08       21.60     24.05 o 
   1  12   2        4.93       26.43     23.76 o 
   2  12   2       69.33       53.60     34.23 o 
   3  12   2        0.64      -31.92     32.09 o 
   4  12   2        8.72       15.58     26.39 o 
  -8  13   2       88.69       43.37     97.72 o 
  -7  13   2       31.41       78.59     46.52 o 
  -6  13   2        0.05       76.61     44.52 o 
  -5  13   2       35.84       19.17     24.51 o 
  -4  13   2       31.73       41.36     26.91 o 
  -3  13   2      114.49       61.06     26.22 o 
  -2  13   2       68.70      107.32     34.66 o 
  -1  13   2       12.08       48.83     31.62 o 
   0  13   2      123.81      143.95     25.98 o 
   1  13   2        2.20       19.57     33.71 o 
   2  13   2       16.48      -17.31     33.85 o 
  -6  14   2       12.97      130.87     47.78 o 
  -5  14   2        5.18       11.85     26.57 o 
  -4  14   2      105.27      143.34     35.66 o 
  -3  14   2        8.34      -17.89     25.74 o 
  -2  14   2      243.55      276.19     29.99 o 
  -1  14   2       12.94       50.86     27.19 o 
   0  14   2        2.50       20.57     71.72 o 
   1  14   2      111.99      136.84     36.95 o 
   2 -15   3        1.45      -18.02     77.69 o 
   3 -15   3        3.76       87.64     57.72 o 
   4 -15   3        4.29      -14.72     27.52 o 
  -1 -14   3       12.67       -9.45     31.51 o 
   0 -14   3        1.92       42.03     35.70 o 
   1 -14   3      140.54      158.99     28.63 o 
   2 -14   3       15.04       15.46     39.78 o 
   3 -14   3       25.74       65.16     32.10 o 
   4 -14   3      188.08      221.84     29.13 o 
   5 -14   3        5.02        6.00     42.20 o 
   6 -14   3        1.33      104.57     30.07 o 
   7 -14   3        7.97      163.34     46.12 o 
  -3 -13   3        0.13       15.58     34.05 o 
  -2 -13   3       25.36       78.12     34.47 o 
  -1 -13   3        0.11       -3.89     31.22 o 
   0 -13   3       10.97       22.86     34.25 o 
   1 -13   3       25.27       38.38     37.16 o 
   2 -13   3       30.99       38.09     29.11 o 
   3 -13   3        0.73        6.26     29.97 o 
   4 -13   3      183.67      113.00     27.12 o 
   5 -13   3      100.02       49.97     42.63 o 
   6 -13   3       71.95      174.09     43.15 o 
   7 -13   3      165.22      324.54     45.52 o 
   8 -13   3       12.90       50.05     42.85 o 
  -4 -12   3       29.45      -19.04     32.97 o 
  -3 -12   3        0.37      -16.76     31.25 o 
  -2 -12   3       43.32       47.10     35.93 o 
  -1 -12   3        0.04       18.74     31.45 o 
   0 -12   3       35.38       40.13     22.76 o 
   1 -12   3        1.38        1.89     23.05 o 
   2 -12   3        3.62       19.80     23.80 o 
   3 -12   3       27.60       63.90     25.32 o 
   4 -12   3        6.00      -25.32     25.66 o 
   5 -12   3        0.51       -5.10     38.35 o 
   6 -12   3      124.11      154.24     41.18 o 
   7 -12   3       15.80      113.68     41.60 o 
   8 -12   3       49.10       78.18     42.08 o 
   9 -12   3        5.23      -41.07     41.07 o 
  -6 -11   3        0.95       28.02     43.29 o 
  -5 -11   3        5.41       28.98     40.26 o 
  -4 -11   3       13.39       67.02     31.97 o 
  -3 -11   3      104.86      101.79     35.63 o 
  -2 -11   3      124.57      106.66     33.73 o 
  -1 -11   3        0.09       10.67     30.19 o 
   0 -11   3       34.30       20.29     22.95 o 
   1 -11   3      368.39      397.12     27.49 o 
   2 -11   3       63.13       41.65     25.19 o 
   3 -11   3       77.80       67.12     26.48 o 
   4 -11   3      115.68      118.89     25.12 o 
   5 -11   3       42.28       31.74     37.72 o 
   6 -11   3      677.53      720.38     54.57 o 
   7 -11   3        9.67       53.30     29.55 o 
   8 -11   3        0.05        5.85     27.10 o 
   9 -11   3        5.52      -25.57     67.52 o 
  10 -11   3        0.14        4.66     74.14 o 
  -7 -10   3        1.52      -40.81     40.81 o 
  -6 -10   3       11.79       -3.30     25.96 o 
  -5 -10   3       79.82       22.98     29.83 o 
  -4 -10   3       73.83       47.48     25.73 o 
  -3 -10   3      116.57      118.58     19.66 o 
  -2 -10   3       42.65       32.83     21.01 o 
  -1 -10   3      216.03      206.25     22.22 o 
   0 -10   3        1.36        5.72     21.62 o 
   1 -10   3        1.74        2.79     22.73 o 
   2 -10   3      866.13      917.55     76.84 o 
   3 -10   3        3.78       30.71     24.41 o 
   4 -10   3        8.33      -14.30     26.28 o 
   5 -10   3      124.91      121.33     39.85 o 
   6 -10   3       38.88       43.82     26.84 o 
   7 -10   3      248.49      312.18     40.47 o 
   8 -10   3       66.09       75.13     26.55 o 
   9 -10   3        1.86      -13.99     49.57 o 
  10 -10   3      214.16      258.62     97.80 o 
  -7  -9   3        0.13       15.17     26.45 o 
  -6  -9   3        8.02       34.01     26.43 o 
  -5  -9   3      112.36      152.16     25.80 o 
  -4  -9   3        8.41        1.06     23.18 o 
  -3  -9   3        6.44      -15.08     24.01 o 
  -2  -9   3       97.83      115.37     20.36 o 
  -1  -9   3       89.50       88.61     20.52 o 
   0  -9   3        7.09        6.60     19.60 o 
   1  -9   3       90.14      102.55     21.45 o 
   2  -9   3        1.71        6.08     21.03 o 
   3  -9   3       38.02       66.37     23.07 o 
   4  -9   3      107.27       93.72     17.04 o 
   5  -9   3      243.59      291.78     25.60 o 
   6  -9   3       65.56      105.27     26.24 o 
   7  -9   3        9.99        6.99     23.53 o 
   8  -9   3        7.97      -25.05     25.05 o 
   9  -9   3       72.44      112.40     65.33 o 
  10  -9   3        0.14       83.38     43.59 o 
  -8  -8   3        5.58       58.95     37.89 o 
  -7  -8   3       17.36       42.27     23.93 o 
  -6  -8   3        0.10       -1.72     25.25 o 
  -5  -8   3        7.94       16.12     22.46 o 
  -4  -8   3       15.15       45.81     23.11 o 
  -3  -8   3      205.75      203.30     24.41 o 
  -2  -8   3     1064.40      992.70     16.16 o 
  -1  -8   3        2.16       -0.83     11.64 o 
   0  -8   3       33.56       44.22     17.51 o 
   1  -8   3     1276.57     1317.29     28.39 o 
   2  -8   3       39.39       41.21     19.30 o 
   3  -8   3        3.43       12.23     14.22 o 
   4  -8   3     1133.89     1164.67     26.87 o 
   5  -8   3       82.29       84.43     27.92 o 
   6  -8   3      437.66      435.36     27.25 o 
   7  -8   3      260.78      240.29     27.15 o 
   8  -8   3       56.48       48.25     24.51 o 
   9  -8   3       15.25       22.00     36.22 o 
  10  -8   3       58.15        3.62     25.18 o 
  11  -8   3       21.50       49.29     42.19 o 
  -9  -7   3        5.00       75.00     37.44 o 
  -8  -7   3        1.30       14.78     25.74 o 
  -7  -7   3        0.95      -12.56     23.79 o 
  -6  -7   3       95.66       68.09     24.21 o 
  -5  -7   3        0.29      -22.23     22.23 o 
  -4  -7   3        9.76       18.09     23.07 o 
  -3  -7   3      184.71      210.08     22.31 o 
  -2  -7   3        0.16        6.51     10.02 o 
  -1  -7   3     6595.03     7090.40     45.78 o 
   0  -7   3      410.43      414.25     13.34 o 
   1  -7   3       18.75       32.02     16.16 o 
   2  -7   3      907.18      860.51     18.70 o 
   3  -7   3       10.86        9.55     12.89 o 
   4  -7   3       50.10       49.74     13.02 o 
   5  -7   3      145.83      156.01     14.43 o 
   6  -7   3        0.61       10.88     23.28 o 
   7  -7   3      312.50      333.87     37.76 o 
   8  -7   3       13.20       13.54     24.10 o 
   9  -7   3        2.67      -24.34     24.53 o 
  10  -7   3      186.90      169.36     25.48 o 
  11  -7   3       12.20       52.87     24.40 o 
  -9  -6   3        0.00       34.80     39.00 o 
  -8  -6   3       69.45       59.54     25.69 o 
  -7  -6   3        0.98       -1.64     23.16 o 
  -6  -6   3       30.22       41.86     21.79 o 
  -5  -6   3      144.67      133.61     22.95 o 
  -4  -6   3       14.32        3.45     20.39 o 
  -3  -6   3       27.50       18.87      8.66 o 
  -2  -6   3      543.74      563.78     12.29 o 
  -1  -6   3       73.74       74.53      8.59 o 
   0  -6   3      873.78      776.53     14.23 o 
   1  -6   3        0.19        7.40      9.74 o 
   2  -6   3        3.69       -3.19     11.68 o 
   3  -6   3      722.83      748.18     16.49 o 
   4  -6   3      477.91      458.53     14.88 o 
   5  -6   3        0.11       -2.45     12.24 o 
   6  -6   3      121.14       99.03     30.10 o 
   7  -6   3        8.75       17.08     23.53 o 
   8  -6   3      121.57      117.89     26.36 o 
   9  -6   3      385.10      327.68     53.18 o 
  10  -6   3       14.64       56.58     21.81 o 
  11  -6   3       11.39       69.68     42.99 o 
 -10  -5   3       10.95       27.16     41.84 o 
  -9  -5   3        0.42       42.02     41.01 o 
  -8  -5   3        0.07       17.98     31.75 o 
  -7  -5   3       37.87       37.15     23.11 o 
  -6  -5   3        0.02       35.65     21.94 o 
  -5  -5   3        9.91       31.06     21.26 o 
  -4  -5   3      263.44      203.66     20.22 o 
  -3  -5   3       48.99       63.65      7.61 o 
  -2  -5   3    17208.20    17592.13     42.83 o 
  -1  -5   3        6.01       10.20      6.82 o 
   0  -5   3        0.07        2.28      7.41 o 
   1  -5   3    11245.56    11604.64    114.69 o 
   2  -5   3        4.52        8.39      8.88 o 
   3  -5   3      975.26      915.25     19.53 o 
   4  -5   3     5683.88     6316.61    125.04 o 
   5  -5   3      112.87      146.45     14.56 o 
   6  -5   3      407.54      419.06     17.51 o 
   7  -5   3        1.29      -14.77     14.77 o 
   8  -5   3        2.85        2.16     22.92 o 
   9  -5   3      560.49      573.58     35.79 o 
  10  -5   3       84.85       64.42     22.24 o 
  11  -5   3      109.51       50.77     40.29 o 
 -10  -4   3        1.96       60.91     42.77 o 
  -9  -4   3       74.26      175.83     43.20 o 
  -8  -4   3        3.68       -2.46     22.86 o 
  -7  -4   3        1.30        1.15     22.47 o 
  -6  -4   3      722.05      708.13     42.02 o 
  -5  -4   3      114.70      127.33     19.87 o 
  -4  -4   3       20.33       39.24     15.36 o 
  -3  -4   3      116.01       77.47      8.16 o 
  -2  -4   3        3.42       14.72      6.28 o 
  -1  -4   3     6866.77     7021.46     41.63 o 
   0  -4   3      893.68      924.41     10.77 o 
   1  -4   3       79.01       82.67      7.35 o 
   2  -4   3     2499.39     2919.35     17.55 o 
   3  -4   3      611.52      673.17     14.22 o 
   4  -4   3     1167.50     1182.53     18.22 o 
   5  -4   3       10.81       -3.20     12.47 o 
   6  -4   3       83.72       69.26     13.53 o 
   7  -4   3      354.79      389.68     24.87 o 
   8  -4   3       24.24       21.59     24.22 o 
   9  -4   3       15.35        8.88     20.79 o 
  10  -4   3      512.25      524.31     49.11 o 
  11  -4   3       44.74       38.53     44.43 o 
 -11  -3   3      121.59      173.48     48.20 o 
 -10  -3   3        5.62      -43.34     43.34 o 
  -9  -3   3       26.51        8.03     40.39 o 
  -8  -3   3      166.82      145.59     22.85 o 
  -7  -3   3       12.67       -5.39     22.62 o 
  -6  -3   3      183.29      189.84     21.63 o 
  -5  -3   3       31.48       28.15     17.28 o 
  -4  -3   3      147.12      156.63      9.50 o 
  -3  -3   3      896.96      896.72     13.00 o 
  -2  -3   3      930.75      855.70     16.88 o 
  -1  -3   3      193.78      198.61      6.05 o 
   0  -3   3    97620.01   101826.61    474.69 o 
   1  -3   3      494.17      461.41      7.45 o 
   2  -3   3        5.20        9.45      9.13 o 
   3  -3   3    10546.27    10713.31     44.21 o 
   4  -3   3       16.61       15.65     10.17 o 
   5  -3   3     2425.18     2743.14     42.34 o 
   6  -3   3      569.33      587.51     18.31 o 
   7  -3   3       70.73       58.87     21.53 o 
   8  -3   3      457.04      363.33     26.69 o 
   9  -3   3      124.17      147.12     23.27 o 
  10  -3   3       10.22       19.55     41.65 o 
  11  -3   3        4.71       96.57     45.19 o 
 -11  -2   3       16.38      -19.78     49.19 o 
 -10  -2   3        0.96        8.75     43.22 o 
  -9  -2   3      140.00      129.17     43.73 o 
  -8  -2   3        0.11       40.49     22.27 o 
  -7  -2   3      615.09      613.97     37.61 o 
  -6  -2   3      254.67      248.77     21.23 o 
  -5  -2   3      546.33      494.97     25.06 o 
  -4  -2   3      912.39      905.11     39.16 o 
  -3  -2   3      206.06      207.15     13.79 o 
  -2  -2   3    21813.35    22288.49    125.35 o 
  -1  -2   3       70.50       58.23      8.97 o 
   0  -2   3       59.54       61.83      5.85 o 
   1  -2   3     1759.81     1817.32     16.94 o 
   2  -2   3      126.81      114.72      8.10 o 
   3  -2   3      200.24      221.43     10.07 o 
   4  -2   3     8646.21     8948.09     91.13 o 
   5  -2   3     1680.77     1646.09     59.42 o 
   6  -2   3     1628.21     1658.77     27.49 o 
   7  -2   3        4.22      -13.75     20.78 o 
   8  -2   3       28.14       34.22     36.14 o 
   9  -2   3     1274.02     1391.68     58.06 o 
  10  -2   3       59.69      137.76     46.08 o 
  11  -2   3      126.98      219.45     50.86 o 
 -11  -1   3       45.68       73.94     46.37 o 
 -10  -1   3       19.34       47.70     44.00 o 
  -9  -1   3      530.61      597.71     50.66 o 
  -8  -1   3        5.81       -0.40     23.20 o 
  -7  -1   3      102.68       90.82     21.05 o 
  -6  -1   3     1117.90     1010.86     26.04 o 
  -5  -1   3        2.41        1.04      7.54 o 
  -4  -1   3      318.24      289.35      9.40 o 
  -3  -1   3      216.15      205.13     16.43 o 
  -2  -1   3       36.66       23.64      8.39 o 
  -1  -1   3    12437.39    13089.25    103.17 o 
   0  -1   3     1275.12     1108.52     40.93 o 
   1  -1   3      706.52      690.71      9.91 o 
   2  -1   3    12077.05    12480.54     52.76 o 
   3  -1   3      364.44      360.51      9.77 o 
   4  -1   3     1240.72     1302.57     21.61 o 
   5  -1   3     1146.22     1146.14     37.85 o 
   6  -1   3        5.59        3.57     16.94 o 
   7  -1   3      192.78      248.50     41.83 o 
   8  -1   3        3.63       19.81     45.86 o 
   9  -1   3       55.17       50.44     43.54 o 
  10  -1   3       57.33      101.83     47.80 o 
  11  -1   3       54.44       32.90     48.09 o 
 -11   0   3       37.70      113.06     46.60 o 
 -10   0   3        8.93       -5.13     44.20 o 
  -9   0   3       48.31       30.79     42.27 o 
  -8   0   3      128.28      129.52     23.88 o 
  -7   0   3      315.32      345.29     26.80 o 
  -6   0   3       89.88       92.67     29.38 o 
  -5   0   3      339.38      348.10     13.42 o 
  -4   0   3     1084.86      946.84     16.36 o 
  -3   0   3     9250.12     9701.52     57.20 o 
  -2   0   3     4242.66     3802.99     39.88 o 
  -1   0   3       69.34       51.89      7.85 o 
   0   0   3    41620.66    43669.55    362.80 o 
   1   0   3      893.71      774.90     25.55 o 
   2   0   3      262.99      240.56     19.80 o 
   3   0   3     1140.60     1015.23     17.34 o 
   4   0   3      344.35      354.62     42.04 o 
   5   0   3      318.98      311.68     12.91 o 
   6   0   3      735.16      773.60     40.11 o 
   7   0   3      297.84      313.70     42.75 o 
   8   0   3      929.06     1065.40     55.82 o 
   9   0   3       45.36       38.98     43.51 o 
  10   0   3       16.50      -28.83     46.93 o 
  11   0   3       88.58       -0.22     45.73 o 
 -11   1   3       91.35       71.46     47.01 o 
 -10   1   3       81.04       55.14     43.90 o 
  -9   1   3       44.42       17.82     43.05 o 
  -8   1   3      147.52      134.79     23.45 o 
  -7   1   3      248.15      214.80     20.96 o 
  -6   1   3       52.70       56.62     14.72 o 
  -5   1   3     1447.63     1480.77     17.77 o 
  -4   1   3      420.53      356.25     10.70 o 
  -3   1   3      663.80      647.65     10.93 o 
  -2   1   3      225.61      216.38      9.42 o 
  -1   1   3       64.57       61.13      7.62 o 
   0   1   3       16.36       21.48      8.75 o 
   1   1   3      974.57      931.27     15.54 o 
   2   1   3      127.60      109.15     12.34 o 
   3   1   3      247.06      232.39     11.10 o 
   4   1   3      684.38      570.02     40.03 o 
   5   1   3       58.36       51.31     12.48 o 
   6   1   3     1633.27     1619.66     50.14 o 
   7   1   3        9.24       16.70     42.26 o 
   8   1   3       29.89       23.35     39.94 o 
   9   1   3      298.53      293.26     45.91 o 
  10   1   3       13.24       -9.29     47.01 o 
  11   1   3       69.88       78.30     48.09 o 
 -12   2   3        1.08      -44.90     44.90 o 
 -11   2   3       39.09      -15.29     45.60 o 
 -10   2   3       24.44       12.62     41.97 o 
  -9   2   3      729.54      720.92     52.40 o 
  -8   2   3        1.49       16.74     21.32 o 
  -7   2   3        9.77        3.06     13.13 o 
  -6   2   3       61.89       55.58      9.39 o 
  -5   2   3      369.62      361.84     10.75 o 
  -4   2   3      215.29      227.87      9.07 o 
  -3   2   3       42.97       33.72      8.71 o 
  -2   2   3      281.90      264.30     10.58 o 
  -1   2   3    18855.46    19844.79     76.43 o 
   0   2   3       42.01       33.21      8.01 o 
   1   2   3        1.87        4.95      8.30 o 
   2   2   3      526.00      553.80     12.55 o 
   3   2   3      457.97      391.75      8.39 o 
   4   2   3        4.84        8.14     12.97 o 
   5   2   3       26.05       62.21     14.84 o 
   6   2   3       73.19       72.99     37.44 o 
   7   2   3       18.94       33.36     44.52 o 
   8   2   3      185.21      240.95     43.72 o 
   9   2   3        6.73       53.00     46.38 o 
  10   2   3        4.12      180.99     48.90 o 
 -12   3   3        0.66      -47.14     47.14 o 
 -11   3   3        0.04        3.14     46.28 o 
 -10   3   3       58.60       67.13     42.49 o 
  -9   3   3      267.99      250.10     45.52 o 
  -8   3   3      541.92      467.50     32.87 o 
  -7   3   3       70.97       73.18     11.22 o 
  -6   3   3     1409.25     1587.27     21.97 o 
  -5   3   3      154.00      126.71     10.28 o 
  -4   3   3       83.33       76.00     10.39 o 
  -3   3   3    11202.28    11782.18    124.64 o 
  -2   3   3       89.44       78.05      8.72 o 
  -1   3   3      804.35      738.60     13.63 o 
   0   3   3     5192.51     5113.32     47.55 o 
   1   3   3      643.34      634.42     11.43 o 
   2   3   3      112.40       99.38     11.79 o 
   3   3   3      326.42      327.69     15.66 o 
   4   3   3       26.78       24.03     11.62 o 
   5   3   3      567.32      572.81     21.75 o 
   6   3   3       42.63       69.17     39.75 o 
   7   3   3       37.32       59.30     43.40 o 
   8   3   3       15.10       29.29     41.38 o 
   9   3   3       12.45       45.90     42.17 o 
  10   3   3       56.93      124.94     46.87 o 
 -12   4   3        3.08       71.02     46.52 o 
 -11   4   3       54.61       62.21     43.27 o 
 -10   4   3        1.36      -41.97     41.97 o 
  -9   4   3      119.81       97.99     45.21 o 
  -8   4   3      114.14      106.87     17.68 o 
  -7   4   3       53.27       74.02     12.70 o 
  -6   4   3       66.63       50.15     11.02 o 
  -5   4   3        0.48       13.67     12.19 o 
  -4   4   3      410.47      442.80     17.22 o 
  -3   4   3      163.89      193.71     14.19 o 
  -2   4   3     2686.11     2998.14     22.25 o 
  -1   4   3      281.46      273.93      8.61 o 
   0   4   3       31.21       23.29      8.25 o 
   1   4   3      463.87      404.07     11.75 o 
   2   4   3      275.59      245.89      9.94 o 
   3   4   3      346.42      315.88     16.54 o 
   4   4   3      222.73      198.88     17.91 o 
   5   4   3       30.91       17.09     14.79 o 
   6   4   3      581.79      584.61     47.97 o 
   7   4   3       51.80       60.51     21.77 o 
   8   4   3       14.72       23.33     38.03 o 
   9   4   3       83.07      114.23     41.00 o 
  10   4   3       15.37       62.58     44.31 o 
 -12   5   3       46.47       64.65     49.97 o 
 -11   5   3       52.31       29.08     46.95 o 
 -10   5   3       31.80      129.26     44.18 o 
  -9   5   3      427.86      422.85     47.28 o 
  -8   5   3        0.10        4.19     17.63 o 
  -7   5   3        3.28       15.96     16.60 o 
  -6   5   3      684.09      692.95     20.99 o 
  -5   5   3        6.80       13.31     13.47 o 
  -4   5   3     6237.80     6896.43     69.41 o 
  -3   5   3      336.68      441.93     16.43 o 
  -2   5   3      525.66      530.75     16.44 o 
  -1   5   3     1681.42     1494.91     36.54 o 
   0   5   3       33.73       46.59      9.44 o 
   1   5   3      200.12      217.32      9.22 o 
   2   5   3     2563.37     2470.56     19.11 o 
   3   5   3     1413.28     1429.63     17.92 o 
   4   5   3       51.66       37.48     16.94 o 
   5   5   3      148.30      129.40     20.29 o 
   6   5   3      203.01      179.65     41.36 o 
   7   5   3       93.18       91.41     40.04 o 
   8   5   3      105.94      170.27     43.00 o 
   9   5   3       16.46       90.22     43.48 o 
 -11   6   3        0.04       48.08     44.95 o 
 -10   6   3       64.24       54.29     45.74 o 
  -9   6   3       39.45       34.82     35.06 o 
  -8   6   3     1137.50     1056.35     26.01 o 
  -7   6   3       42.54       37.05     24.62 o 
  -6   6   3      562.39      653.62     28.30 o 
  -5   6   3      419.73      435.07     32.05 o 
  -4   6   3      376.20      336.51     30.64 o 
  -3   6   3     2288.51     2289.03     30.35 o 
  -2   6   3      249.74      256.42     16.87 o 
  -1   6   3      391.44      387.36     17.19 o 
   0   6   3     2003.14     2001.83     19.66 o 
   1   6   3      434.41      440.11     11.66 o 
   2   6   3      301.43      308.53     11.25 o 
   3   6   3      882.67      860.21     40.78 o 
   4   6   3       18.89       27.82     24.83 o 
   5   6   3     1306.15     1242.02     33.24 o 
   6   6   3       92.20       92.77     40.65 o 
   7   6   3       96.59       86.76     40.05 o 
   8   6   3      125.63       95.25     45.74 o 
   9   6   3       11.51      -28.76     42.21 o 
 -11   7   3       21.43       65.27     45.01 o 
 -10   7   3       27.55        6.56     44.00 o 
  -9   7   3       30.58       56.05     33.39 o 
  -8   7   3        0.74        4.19     25.50 o 
  -7   7   3      705.83      744.17     33.40 o 
  -6   7   3      116.97      157.47     26.31 o 
  -5   7   3      119.24       61.69     32.91 o 
  -4   7   3        0.37       14.97     17.64 o 
  -3   7   3        0.88       -0.09     16.91 o 
  -2   7   3      110.09       69.81     17.42 o 
  -1   7   3      191.34      180.63     17.13 o 
   0   7   3        7.38        3.80     15.57 o 
   1   7   3      258.27      264.18     15.17 o 
   2   7   3       53.65       45.98     14.15 o 
   3   7   3      958.30      994.02     41.08 o 
   4   7   3        5.69       -1.87     23.32 o 
   5   7   3        6.90       -4.47     37.44 o 
   6   7   3      185.94      176.49     41.46 o 
   7   7   3       17.74        7.32     41.72 o 
   8   7   3       63.48      -17.85     43.23 o 
 -11   8   3       11.11       -2.61     44.17 o 
 -10   8   3       25.01       19.57     41.07 o 
  -9   8   3      163.30      209.88     35.68 o 
  -8   8   3       17.77       -1.86     26.35 o 
  -7   8   3      294.15      309.23     30.54 o 
  -6   8   3     3366.59     3599.37     71.68 o 
  -5   8   3        5.71      -36.19     36.19 o 
  -4   8   3      943.14     1050.84     63.65 o 
  -3   8   3      424.66      412.86     23.54 o 
  -2   8   3      862.20      854.04     29.84 o 
  -1   8   3     1518.99     1500.97     62.44 o 
   0   8   3      275.40      275.20     35.03 o 
   1   8   3        0.07       24.29     28.01 o 
   2   8   3     1607.93     1469.58     35.48 o 
   3   8   3      595.09      589.93     43.01 o 
   4   8   3      259.54      277.29     25.35 o 
   5   8   3        0.39       14.41     38.61 o 
   6   8   3        0.20       52.88     40.14 o 
   7   8   3      125.83      180.89     44.68 o 
 -11   9   3        1.62      -43.85     43.85 o 
 -10   9   3        8.45       34.14     34.17 o 
  -9   9   3        5.89       52.19     27.10 o 
  -8   9   3       40.93       -7.39     27.54 o 
  -7   9   3       43.60       67.25     28.42 o 
  -6   9   3       38.41       14.38     37.65 o 
  -5   9   3       59.17        5.22     40.73 o 
  -4   9   3       99.96      115.90     22.96 o 
  -3   9   3       47.90       67.76     22.60 o 
  -2   9   3       11.99        3.23     21.35 o 
  -1   9   3       10.54       19.36     21.77 o 
   0   9   3      108.34      120.68     22.99 o 
   1   9   3       87.69       69.65     22.97 o 
   2   9   3      440.63      466.43     49.57 o 
   3   9   3      239.19      263.26     25.20 o 
   4   9   3        1.08      -28.96     36.62 o 
   5   9   3      365.21      359.87     44.91 o 
   6   9   3        7.50      -42.09     42.09 o 
   7   9   3        7.35       55.64     42.60 o 
 -10  10   3       28.32      225.16     90.70 o 
  -9  10   3       12.30       54.93     27.60 o 
  -8  10   3       38.87      -14.01     28.44 o 
  -7  10   3      861.34      994.20     37.67 o 
  -6  10   3        4.24      -19.40     38.48 o 
  -5  10   3      125.43       85.15     40.98 o 
  -4  10   3      116.31      118.41     25.03 o 
  -3  10   3       11.73       12.62     22.42 o 
  -2  10   3      170.92      129.91     24.76 o 
  -1  10   3       10.58        8.49     21.77 o 
   0  10   3       37.97       19.50     22.73 o 
   1  10   3      365.82      306.67     25.26 o 
   2  10   3      126.12       48.50     31.81 o 
   3  10   3       14.87       37.55     38.33 o 
   4  10   3       50.97       56.06     43.47 o 
   5  10   3       50.89        4.76     42.31 o 
   6  10   3       15.04      -31.44     45.34 o 
 -10  11   3        0.28      119.78     33.40 o 
  -9  11   3       29.44      -16.45     28.22 o 
  -8  11   3       18.84       -3.61     29.07 o 
  -7  11   3       48.05      102.02     31.38 o 
  -6  11   3      697.97      663.75     51.54 o 
  -5  11   3        3.25      -11.78     23.40 o 
  -4  11   3      209.72      231.76     26.65 o 
  -3  11   3       45.91       43.88     22.65 o 
  -2  11   3       37.26       23.47     22.94 o 
  -1  11   3      176.28      184.32     24.03 o 
   0  11   3       10.90       26.08     22.41 o 
   1  11   3       16.98        7.95     23.68 o 
   2  11   3      112.55       72.85     23.11 o 
   3  11   3       22.61      -13.24     42.06 o 
   4  11   3      177.84      278.66     43.41 o 
   5  11   3        8.82       79.17     43.98 o 
  -9  12   3        2.34      -29.95     29.95 o 
  -8  12   3        2.73       -1.03     29.66 o 
  -7  12   3        0.51       75.36     45.47 o 
  -6  12   3        3.06        0.90     43.84 o 
  -5  12   3        6.94       -3.02     33.31 o 
  -4  12   3       17.77       57.27     45.34 o 
  -3  12   3        0.85      -12.92     49.91 o 
  -2  12   3        3.07        6.96     23.85 o 
  -1  12   3        2.44       -9.88     23.91 o 
   0  12   3       87.86      116.10     24.17 o 
   1  12   3        0.51      -17.67     22.88 o 
   2  12   3       37.71       -7.49     30.52 o 
   3  12   3        8.91      -19.97     30.90 o 
   4  12   3       12.27      -14.41     41.94 o 
  -8  13   3       89.93      179.30     75.17 o 
  -7  13   3       73.49      145.94     47.75 o 
  -6  13   3       17.13       57.40     45.51 o 
  -5  13   3       27.06       37.80     23.69 o 
  -4  13   3      116.40      155.38     41.63 o 
  -3  13   3       22.13       -0.78     40.32 o 
  -2  13   3       79.86      113.29     27.06 o 
  -1  13   3       11.59       42.09     24.31 o 
   0  13   3        2.13        3.11     22.46 o 
   1  13   3        8.75       37.40     24.88 o 
   2  13   3       54.91       43.21     33.25 o 
  -6  14   3       57.04       78.99     46.00 o 
  -5  14   3       15.77       -7.22     46.91 o 
  -4  14   3       63.53       91.23     27.90 o 
  -3  14   3       28.34       -4.16     29.88 o 
  -2  14   3        4.56       89.25     30.17 o 
  -1  14   3      117.55      166.03     43.18 o 
   0  14   3        9.53        9.16     60.95 o 
   2 -15   4        2.25      -33.28     33.28 o 
   3 -15   4        0.73       40.39     59.86 o 
   4 -15   4        1.12      -34.87     44.86 o 
  -1 -14   4        1.42      -32.62     32.62 o 
   0 -14   4        1.86       16.48     36.32 o 
   1 -14   4       19.55       19.53     38.60 o 
   2 -14   4      282.82      266.88     36.94 o 
   3 -14   4       24.93       37.83     28.03 o 
   4 -14   4       95.86       63.28     47.86 o 
   5 -14   4       69.65      111.29     40.00 o 
   6 -14   4       26.95      125.60     44.21 o 
  -3 -13   4        0.09       84.54     35.44 o 
  -2 -13   4        5.85       63.62     32.06 o 
  -1 -13   4        0.11      -30.32     30.32 o 
   0 -13   4       40.65       23.80     37.12 o 
   1 -13   4       17.44       31.35     25.90 o 
   2 -13   4       16.94       14.19     26.08 o 
   3 -13   4      203.04      157.18     31.29 o 
   4 -13   4       18.81      -16.80     25.44 o 
   5 -13   4       51.43       79.57     39.53 o 
   6 -13   4        1.97      101.76     39.66 o 
   7 -13   4        8.63       77.83     42.61 o 
   8 -13   4       80.75       42.36     43.30 o 
  -4 -12   4       10.29      -31.89     31.89 o 
  -3 -12   4        0.94      -22.56     32.83 o 
  -2 -12   4       45.20      146.78     34.72 o 
  -1 -12   4       25.78        8.55     31.51 o 
   0 -12   4       10.63        5.38     31.02 o 
   1 -12   4       27.01       66.40     24.54 o 
   2 -12   4        0.01       -8.50     25.31 o 
   3 -12   4        2.08       13.30     32.96 o 
   4 -12   4       57.24       18.68     25.81 o 
   5 -12   4      135.32      150.36     38.60 o 
   6 -12   4      150.36      192.44     41.16 o 
   7 -12   4      227.10      244.12     44.92 o 
   8 -12   4        0.24      -16.93     40.34 o 
   9 -12   4       82.92       82.05     43.55 o 
  -6 -11   4       37.61       36.25     41.05 o 
  -5 -11   4       18.09       48.69     26.79 o 
  -4 -11   4        0.34      -25.34     25.34 o 
  -3 -11   4       48.28       71.32     26.42 o 
  -2 -11   4        3.70        2.06     31.38 o 
  -1 -11   4      183.38      227.55     35.87 o 
   0 -11   4       27.04       37.51     21.21 o 
   1 -11   4       23.98       28.75     24.46 o 
   2 -11   4      421.36      417.71     31.17 o 
   3 -11   4       22.88       15.49     25.72 o 
   4 -11   4      179.06      180.59     27.39 o 
   5 -11   4      163.96      159.81     39.46 o 
   6 -11   4       10.94       76.56     37.40 o 
   7 -11   4      486.29      524.61     48.53 o 
   8 -11   4        1.49      -19.27     38.83 o 
   9 -11   4        0.03       71.13     38.36 o 
  -7 -10   4        0.59       12.95     38.11 o 
  -6 -10   4        0.33       -8.85     36.37 o 
  -5 -10   4        1.66        5.98     36.28 o 
  -4 -10   4       11.56       23.84     24.89 o 
  -3 -10   4      179.01      148.47     25.09 o 
  -2 -10   4       84.44       59.92     24.54 o 
  -1 -10   4       35.75       56.95     34.89 o 
   0 -10   4       25.73        8.68     22.93 o 
   1 -10   4       33.00       34.71     23.57 o 
   2 -10   4       35.96        2.65     24.65 o 
   3 -10   4      143.46      130.59     26.27 o 
   4 -10   4       57.47       55.91     25.83 o 
   5 -10   4       11.90       17.89     23.09 o 
   6 -10   4        0.06        4.79     24.06 o 
   7 -10   4       36.35       34.10     24.62 o 
   8 -10   4      228.59      208.79     48.17 o 
   9 -10   4      109.78       61.91     44.70 o 
  10 -10   4       42.03       82.12    105.89 o 
  -7  -9   4       32.48       50.36     37.74 o 
  -6  -9   4        6.68       64.31     24.28 o 
  -5  -9   4        0.21       23.43     24.48 o 
  -4  -9   4      243.44      235.74     25.49 o 
  -3  -9   4        0.80       -5.07     18.51 o 
  -2  -9   4      859.97      846.54     26.72 o 
  -1  -9   4      261.76      298.70     19.86 o 
   0  -9   4      143.26      128.62     23.38 o 
   1  -9   4       49.76       72.17     20.87 o 
   2  -9   4      107.64      104.55     22.56 o 
   3  -9   4        3.08       -2.68     16.92 o 
   4  -9   4       77.10       44.06     20.03 o 
   5  -9   4      205.65      189.98     25.48 o 
   6  -9   4      847.78      856.98     31.86 o 
   7  -9   4       27.34       14.52     23.15 o 
   8  -9   4       55.65        6.48     32.12 o 
   9  -9   4       30.00       32.72     43.50 o 
  10  -9   4        2.13      -38.05     38.05 o 
  -8  -8   4        6.50       56.66     36.33 o 
  -7  -8   4        2.09      -20.15     45.84 o 
  -6  -8   4       41.19       75.52     23.41 o 
  -5  -8   4        1.72       13.45     23.31 o 
  -4  -8   4       13.41       48.02     23.30 o 
  -3  -8   4        6.78        5.08     22.15 o 
  -2  -8   4       82.35       79.54     13.11 o 
  -1  -8   4       40.83       40.15     15.59 o 
   0  -8   4        7.64        1.05     14.30 o 
   1  -8   4        6.71       10.27     18.79 o 
   2  -8   4      281.26      252.14     17.24 o 
   3  -8   4        4.94        5.12     15.36 o 
   4  -8   4      810.78      839.51     30.13 o 
   5  -8   4      298.58      297.71     17.82 o 
   6  -8   4        0.07      -13.01     24.73 o 
   7  -8   4      362.97      369.10     65.84 o 
   8  -8   4        0.94        3.83     23.12 o 
   9  -8   4       23.87        8.72     47.82 o 
  10  -8   4       22.17        9.12     23.49 o 
  11  -8   4        0.58       58.16     23.90 o 
  -9  -7   4        7.68      118.54     39.32 o 
  -8  -7   4        1.29       10.37     24.85 o 
  -7  -7   4       13.82       46.71     23.73 o 
  -6  -7   4      100.35       91.08     24.28 o 
  -5  -7   4        0.30      -17.91     29.48 o 
  -4  -7   4        3.79      -11.78     22.37 o 
  -3  -7   4      162.97      170.59     21.29 o 
  -2  -7   4      384.13      341.31     11.43 o 
  -1  -7   4      269.07      269.60     10.81 o 
   0  -7   4      266.37      242.19     12.24 o 
   1  -7   4       54.22       66.94     11.15 o 
   2  -7   4        1.09        1.88     13.51 o 
   3  -7   4     1308.48     1485.71     22.51 o 
   4  -7   4      173.46      172.89     14.62 o 
   5  -7   4      554.52      601.81     18.44 o 
   6  -7   4       39.32       57.91     23.00 o 
   7  -7   4      179.67      187.22     26.61 o 
   8  -7   4      145.25       93.56     43.11 o 
   9  -7   4        7.34        8.71     31.84 o 
  10  -7   4       63.00      106.82     43.45 o 
  11  -7   4       41.11       71.79     24.04 o 
  -9  -6   4       17.43       -0.83     40.35 o 
  -8  -6   4        4.65      -18.75     24.88 o 
  -7  -6   4       46.30       44.35     23.81 o 
  -6  -6   4        9.74       22.72     21.82 o 
  -5  -6   4       84.80       75.01     22.50 o 
  -4  -6   4      788.24      779.27     32.88 o 
  -3  -6   4        7.87        1.85     17.33 o 
  -2  -6   4     5469.82     5929.57     47.87 o 
  -1  -6   4        1.28       10.05      8.23 o 
   0  -6   4       34.89       45.22      8.95 o 
   1  -6   4     6406.48     6961.96     72.71 o 
   2  -6   4      266.91      273.80     11.80 o 
   3  -6   4       52.00       61.65      9.94 o 
   4  -6   4      188.50      179.27     11.74 o 
   5  -6   4       54.89       45.98     13.29 o 
   6  -6   4      320.33      313.94     23.54 o 
   7  -6   4        5.81        1.97     23.76 o 
   8  -6   4        1.21      -14.01     22.19 o 
   9  -6   4      142.57      165.41     24.86 o 
  10  -6   4       11.95       38.72     23.16 o 
  11  -6   4        2.72      -40.21     40.21 o 
 -10  -5   4       26.36       97.90     42.85 o 
  -9  -5   4       14.42       73.50     41.14 o 
  -8  -5   4        0.18       30.13     22.55 o 
  -7  -5   4        1.66       39.41     21.67 o 
  -6  -5   4      424.55      480.29     27.11 o 
  -5  -5   4       13.29        5.29     20.35 o 
  -4  -5   4        3.70       -1.07     16.75 o 
  -3  -5   4      193.10      194.94     10.08 o 
  -2  -5   4      632.24      587.91     16.03 o 
  -1  -5   4     2152.02     2319.25     21.61 o 
   0  -5   4        4.46        0.98      7.60 o 
   1  -5   4       99.85       77.61      6.28 o 
   2  -5   4     2457.37     2627.74     20.33 o 
   3  -5   4        0.78       -1.01      8.99 o 
   4  -5   4     3870.77     4158.15     30.91 o 
   5  -5   4     1485.29     1540.19     27.10 o 
   6  -5   4       38.57       30.77     14.88 o 
   7  -5   4      354.98      340.97     28.30 o 
   8  -5   4       17.34       17.87     22.57 o 
   9  -5   4      277.34      230.78     25.76 o 
  10  -5   4       45.12       -3.58     21.89 o 
  11  -5   4       29.95      -40.25     40.25 o 
 -10  -4   4       45.02      117.42     46.48 o 
  -9  -4   4        3.01       46.37     41.51 o 
  -8  -4   4        1.09      -15.93     23.14 o 
  -7  -4   4       56.87       51.84     22.57 o 
  -6  -4   4      184.13      175.19     22.45 o 
  -5  -4   4       72.14       83.09     20.10 o 
  -4  -4   4      144.09      129.66     10.65 o 
  -3  -4   4     1803.17     1470.64     43.81 o 
  -2  -4   4       14.61       14.51      6.25 o 
  -1  -4   4      605.57      632.13      9.23 o 
   0  -4   4     1583.00     1765.36     10.34 o 
   1  -4   4       20.93       26.82      5.85 o 
   2  -4   4      591.89      593.79     10.84 o 
   3  -4   4     8310.81     9086.78     57.75 o 
   4  -4   4       28.56       20.49     12.08 o 
   5  -4   4     1706.03     1982.64     25.27 o 
   6  -4   4      434.82      454.11     16.81 o 
   7  -4   4        4.92       17.66     22.04 o 
   8  -4   4       30.14        1.91     22.96 o 
   9  -4   4        5.04      -21.30     21.30 o 
  10  -4   4       55.54       45.16     38.11 o 
  11  -4   4      103.31      132.27     45.68 o 
 -11  -3   4       45.03       30.94     45.21 o 
 -10  -3   4        4.01      -29.95     40.40 o 
  -9  -3   4       10.09       -7.48     41.21 o 
  -8  -3   4       48.38       45.79     22.32 o 
  -7  -3   4      291.08      321.30     25.91 o 
  -6  -3   4      235.52      241.97     22.68 o 
  -5  -3   4       10.70       13.61     18.09 o 
  -4  -3   4     5368.87     5124.70     90.74 o 
  -3  -3   4        8.90        8.10      8.44 o 
  -2  -3   4     2026.16     2143.89     21.47 o 
  -1  -3   4      459.73      449.15      5.90 o 
   0  -3   4      469.77      440.75      6.72 o 
   1  -3   4       69.59       94.74      5.79 o 
   2  -3   4      848.99      801.13     11.17 o 
   3  -3   4     1329.82     1360.86     16.71 o 
   4  -3   4       38.86       28.04     10.51 o 
   5  -3   4       28.52       32.01     12.02 o 
   6  -3   4     1038.47     1077.79     27.04 o 
   7  -3   4      126.60      108.51     22.15 o 
   8  -3   4       13.89      -22.63     22.63 o 
   9  -3   4      104.65      108.97     22.20 o 
  10  -3   4      123.36      173.13     47.15 o 
  11  -3   4       34.82      156.09     45.39 o 
 -11  -2   4        0.03      -40.57     44.29 o 
 -10  -2   4       18.48       29.61     41.32 o 
  -9  -2   4       10.54       18.16     22.32 o 
  -8  -2   4      146.45      197.69     24.82 o 
  -7  -2   4       75.65       51.52     23.23 o 
  -6  -2   4      749.33      827.23     45.70 o 
  -5  -2   4      448.13      438.93     20.36 o 
  -4  -2   4       47.58       54.48     13.66 o 
  -3  -2   4      296.12      279.32     13.71 o 
  -2  -2   4     2920.55     2833.42     66.48 o 
  -1  -2   4    12505.74    13132.51     37.87 o 
   0  -2   4     1376.39     1276.35      8.87 o 
   1  -2   4      532.53      543.63     11.52 o 
   2  -2   4    17517.96    17786.66     77.25 o 
   3  -2   4      506.71      479.86     10.13 o 
   4  -2   4     4527.69     4696.35     45.97 o 
   5  -2   4     3617.74     3541.67     26.29 o 
   6  -2   4        2.40       -0.91     17.32 o 
   7  -2   4      934.41      951.26     28.72 o 
   8  -2   4        1.54       24.32     41.66 o 
   9  -2   4       98.69      146.03     44.39 o 
  10  -2   4       96.68      131.40     47.73 o 
  11  -2   4        6.44       57.41     45.91 o 
 -11  -1   4       36.12      110.55     47.10 o 
 -10  -1   4       66.18       84.54     46.37 o 
  -9  -1   4       87.76      111.77     33.80 o 
  -8  -1   4      497.97      476.80     46.62 o 
  -7  -1   4       10.80        4.75     26.54 o 
  -6  -1   4       13.98       27.30     17.89 o 
  -5  -1   4      371.17      354.41     11.28 o 
  -4  -1   4       21.26        3.26     12.65 o 
  -3  -1   4       32.35       15.80     11.47 o 
  -2  -1   4     3382.03     3108.18     45.45 o 
  -1  -1   4       17.62       13.86      8.09 o 
   0  -1   4     3768.64     4103.58     22.00 o 
   1  -1   4      522.00      547.23     20.30 o 
   2  -1   4     1355.42     1298.12     16.63 o 
   3  -1   4      904.34      942.43     13.14 o 
   4  -1   4       63.30       73.45      8.94 o 
   5  -1   4      398.77      416.64     19.12 o 
   6  -1   4       55.16       73.04     33.62 o 
   7  -1   4        4.74       44.84     41.70 o 
   8  -1   4      109.44      112.84     41.45 o 
   9  -1   4       52.99       53.20     43.08 o 
  10  -1   4       14.59      -25.29     45.74 o 
  11  -1   4       79.28        0.64     48.60 o 
 -11   0   4       45.97       67.73     48.90 o 
 -10   0   4       10.43      -11.88     45.80 o 
  -9   0   4        4.99        7.44     22.48 o 
  -8   0   4      117.05      141.85     24.96 o 
  -7   0   4      699.59      701.98     55.29 o 
  -6   0   4      494.42      471.94     21.80 o 
  -5   0   4      487.10      454.37     10.67 o 
  -4   0   4      551.01      456.19      8.53 o 
  -3   0   4      524.03      531.22     10.40 o 
  -2   0   4     2218.04     2222.27     19.23 o 
  -1   0   4      465.97      456.23     12.59 o 
   0   0   4        1.37        7.06      9.24 o 
   1   0   4     4898.15     5030.01    162.18 o 
   2   0   4       30.91       32.66     11.46 o 
   3   0   4      332.48      286.93     11.02 o 
   4   0   4     2592.19     2397.19    113.79 o 
   5   0   4        0.14        0.38     28.24 o 
   6   0   4     1415.17     1463.30     48.49 o 
   7   0   4       57.12       30.06     39.23 o 
   8   0   4        0.19      -31.24     40.94 o 
   9   0   4      255.05      170.36     42.37 o 
  10   0   4       24.41      -33.58     44.76 o 
  11   0   4       65.08       36.95     45.44 o 
 -11   1   4        0.94      -43.21     46.35 o 
 -10   1   4       33.09       31.73     42.18 o 
  -9   1   4      246.45      192.22     23.95 o 
  -8   1   4      162.36      147.98     24.17 o 
  -7   1   4       79.00       92.03     21.19 o 
  -6   1   4        5.30        8.85     10.45 o 
  -5   1   4      175.40      174.58     10.85 o 
  -4   1   4        0.00       13.94      7.23 o 
  -3   1   4       34.23       17.65      7.02 o 
  -2   1   4        5.09       -0.59      8.61 o 
  -1   1   4     5640.97     5902.64     44.08 o 
   0   1   4        8.39        6.13     11.85 o 
   1   1   4        4.79       10.38     12.02 o 
   2   1   4     1254.95     1395.97     47.59 o 
   3   1   4     1775.19     1724.99     24.19 o 
   4   1   4      503.54      497.19     11.81 o 
   5   1   4      729.66      554.56     37.54 o 
   6   1   4        7.36      -10.46     34.50 o 
   7   1   4     1338.76     1290.14     54.54 o 
   8   1   4        4.77      -24.72     42.31 o 
   9   1   4        3.11       20.04     44.23 o 
  10   1   4      140.20      204.76     50.35 o 
  11   1   4        0.23      181.08     48.96 o 
 -12   2   4        0.39      -48.66     48.66 o 
 -11   2   4       37.04       30.02     43.14 o 
 -10   2   4       31.87       54.30     44.55 o 
  -9   2   4        2.94       19.32     27.94 o 
  -8   2   4      995.49      997.17     31.13 o 
  -7   2   4       27.29       25.93     20.78 o 
  -6   2   4      994.15     1050.52     20.48 o 
  -5   2   4      149.69      120.19      9.65 o 
  -4   2   4      161.07      156.14      9.37 o 
  -3   2   4     1639.27     1766.10     16.87 o 
  -2   2   4      195.13      158.27     10.04 o 
  -1   2   4      106.73      117.68      8.91 o 
   0   2   4     1793.74     1774.62     16.58 o 
   1   2   4     1201.61     1090.64     14.25 o 
   2   2   4       12.90        4.24      8.21 o 
   3   2   4     1360.11     1279.60     16.45 o 
   4   2   4      198.73      159.22      9.03 o 
   5   2   4      442.18      438.89     17.74 o 
   6   2   4      216.90      266.07     42.03 o 
   7   2   4       79.28      186.56     40.66 o 
   8   2   4      238.96      322.15     41.84 o 
   9   2   4       85.15      252.11     46.85 o 
  10   2   4        6.39      138.13     46.15 o 
 -12   3   4       16.18      -22.50     44.78 o 
 -11   3   4        7.20       -3.52     43.07 o 
 -10   3   4       44.49       -7.06     42.46 o 
  -9   3   4       17.22        0.63     21.32 o 
  -8   3   4        1.16       -6.20     22.04 o 
  -7   3   4       73.64       54.36     12.36 o 
  -6   3   4      346.44      339.28     12.73 o 
  -5   3   4       19.27       44.44      9.83 o 
  -4   3   4        1.29        9.30     10.43 o 
  -3   3   4        1.54        4.52     11.71 o 
  -2   3   4     6315.13     6616.49     54.60 o 
  -1   3   4     2549.69     2408.86     15.19 o 
   0   3   4       52.16       55.06      7.80 o 
   1   3   4     2581.86     2512.19     29.07 o 
   2   3   4      554.46      657.41     22.27 o 
   3   3   4      297.87      299.43     16.52 o 
   4   3   4       20.72       12.56     15.46 o 
   5   3   4       13.13        6.49     19.47 o 
   6   3   4       66.55       52.29     22.74 o 
   7   3   4       58.55       77.95     25.11 o 
   8   3   4        2.10        4.36     23.15 o 
   9   3   4      430.05      473.82     29.97 o 
  10   3   4        0.12      -34.94     39.60 o 
 -12   4   4        1.22       79.09     49.82 o 
 -11   4   4       12.50       12.17     44.85 o 
 -10   4   4       18.64       -6.98     41.16 o 
  -9   4   4      374.92      323.28     36.04 o 
  -8   4   4      134.47       96.63     23.81 o 
  -7   4   4      384.12      368.08     15.21 o 
  -6   4   4      499.45      434.07     14.29 o 
  -5   4   4        5.70        6.00     12.19 o 
  -4   4   4     6438.66     7206.67     61.66 o 
  -3   4   4       34.88       37.12     12.88 o 
  -2   4   4      148.73      166.53     10.07 o 
  -1   4   4    18561.47    20241.66    116.48 o 
   0   4   4       61.93       72.86      9.14 o 
   1   4   4      138.07      117.48      9.45 o 
   2   4   4      440.84      563.81     16.48 o 
   3   4   4      274.20      256.62     16.81 o 
   4   4   4        0.12        6.75     17.09 o 
   5   4   4       20.60       24.72     20.24 o 
   6   4   4       13.32       14.01     21.72 o 
   7   4   4     1101.83     1071.06     51.34 o 
   8   4   4       22.54       34.95     41.27 o 
   9   4   4        8.63       43.93     43.47 o 
  10   4   4       58.54       63.10     43.89 o 
 -12   5   4        0.58       36.49     46.14 o 
 -11   5   4       46.10      -31.01     42.80 o 
 -10   5   4       55.20      110.29     45.64 o 
  -9   5   4       22.30       24.65     21.60 o 
  -8   5   4      455.95      439.65     21.08 o 
  -7   5   4      218.19      186.98     18.51 o 
  -6   5   4        0.39        0.61     21.24 o 
  -5   5   4      975.52     1015.68     21.65 o 
  -4   5   4      803.58      794.65     21.70 o 
  -3   5   4      512.52      613.23     14.90 o 
  -2   5   4       13.33       15.29     10.13 o 
  -1   5   4      582.04      605.91     16.90 o 
   0   5   4      204.90      193.27     10.57 o 
   1   5   4       19.10        9.74      8.75 o 
   2   5   4     1106.27     1054.88     22.42 o 
   3   5   4      762.79      755.81     21.79 o 
   4   5   4      212.75      185.52     19.39 o 
   5   5   4        5.66       18.97     26.20 o 
   6   5   4       69.11       34.35     38.17 o 
   7   5   4       63.84       62.51     42.35 o 
   8   5   4        0.01       20.39     39.99 o 
   9   5   4      104.27      132.71     47.34 o 
 -11   6   4       29.59       75.35     47.74 o 
 -10   6   4      139.19      127.33     44.01 o 
  -9   6   4       71.12       21.69     22.67 o 
  -8   6   4      473.28      586.95     26.41 o 
  -7   6   4      397.71      387.10     36.66 o 
  -6   6   4        6.08        4.48     23.42 o 
  -5   6   4        0.04       -3.48     26.96 o 
  -4   6   4      209.50      228.92     28.81 o 
  -3   6   4      420.52      443.35     15.65 o 
  -2   6   4    21007.08    23479.65    154.71 o 
  -1   6   4        6.27       16.01     11.17 o 
   0   6   4       11.97       16.04      9.96 o 
   1   6   4     6229.97     6477.35     43.30 o 
   2   6   4       17.64       21.11     10.09 o 
   3   6   4      430.48      364.35     24.42 o 
   4   6   4      130.15      108.23     24.34 o 
   5   6   4       12.90       37.11     42.91 o 
   6   6   4      241.21      194.66     41.29 o 
   7   6   4       60.81       21.45     41.48 o 
   8   6   4      110.65       64.42     42.46 o 
   9   6   4      236.12      142.01     47.24 o 
 -11   7   4       22.34       41.01     48.27 o 
 -10   7   4       16.31      -45.77     45.77 o 
  -9   7   4      168.94      222.74     37.02 o 
  -8   7   4        2.92       21.13     26.05 o 
  -7   7   4      121.67      154.91     27.96 o 
  -6   7   4      734.31      724.31     31.83 o 
  -5   7   4       75.90       93.72     32.18 o 
  -4   7   4       49.40       82.37     18.22 o 
  -3   7   4       86.87       61.85     16.90 o 
  -2   7   4      110.18      106.57     17.20 o 
  -1   7   4      788.78      799.74     39.70 o 
   0   7   4        3.05       -1.89      9.57 o 
   1   7   4      146.24      141.18     15.18 o 
   2   7   4        4.55        0.04     14.64 o 
   3   7   4       57.41       39.37     23.10 o 
   4   7   4        1.66       -2.80     24.39 o 
   5   7   4       54.74       22.78     40.95 o 
   6   7   4        6.27       60.07     40.85 o 
   7   7   4      201.52      222.96     45.99 o 
   8   7   4       32.16       29.49     42.21 o 
 -10   8   4       13.64      -19.91     42.85 o 
  -9   8   4        6.64       67.35     27.48 o 
  -8   8   4      305.71      317.89     37.21 o 
  -7   8   4      121.02      152.88     28.98 o 
  -6   8   4       34.08       45.15     38.35 o 
  -5   8   4      462.86      437.31     41.97 o 
  -4   8   4      124.35      116.05     22.64 o 
  -3   8   4      953.87      991.56     48.78 o 
  -2   8   4        8.99       -1.35     18.15 o 
  -1   8   4      290.67      286.82     32.51 o 
   0   8   4     5933.95     5981.71     53.37 o 
   1   8   4       30.95       56.05     31.17 o 
   2   8   4      356.84      340.66     28.30 o 
   3   8   4     1052.01     1000.57     33.53 o 
   4   8   4       31.11        3.39     23.53 o 
   5   8   4       79.84       32.85     41.38 o 
   6   8   4        0.07       34.52     40.11 o 
   7   8   4        9.44       40.75     44.35 o 
 -10   9   4        0.42       97.38     67.54 o 
  -9   9   4        2.03        3.09     26.93 o 
  -8   9   4      219.33      235.98     29.32 o 
  -7   9   4      267.31      295.58     29.53 o 
  -6   9   4      181.78      124.31     39.90 o 
  -5   9   4       86.24      101.05     40.81 o 
  -4   9   4       70.28      108.79     23.01 o 
  -3   9   4        7.38        9.51     21.25 o 
  -2   9   4      346.55      419.09     25.86 o 
  -1   9   4        7.40        4.96     21.76 o 
   0   9   4       30.91       18.14     21.89 o 
   1   9   4     1452.70     1475.03     34.28 o 
   2   9   4      257.74      270.76     27.70 o 
   3   9   4       78.12       67.62     26.51 o 
   4   9   4       93.91       92.05     39.82 o 
   5   9   4        8.10      -40.17     40.17 o 
   6   9   4      136.22      152.86     42.40 o 
 -10  10   4       22.33      136.94     36.16 o 
  -9  10   4       59.06       42.67     28.51 o 
  -8  10   4        7.71      -11.71     39.42 o 
  -7  10   4        5.20       37.15     27.64 o 
  -6  10   4      308.33      320.82     44.83 o 
  -5  10   4        1.38       15.76     40.61 o 
  -4  10   4       22.00       48.62     21.80 o 
  -3  10   4      133.92      116.53     23.58 o 
  -2  10   4        3.15        6.15     21.41 o 
  -1  10   4      497.51      493.35     27.11 o 
   0  10   4        2.88       -9.68     21.91 o 
   1  10   4       47.90       22.61     22.17 o 
   2  10   4      195.11      154.58     34.84 o 
   3  10   4        0.27       44.77     23.74 o 
   4  10   4       23.69       56.86     42.94 o 
   5  10   4       11.22       13.75     43.05 o 
   6  10   4        2.59      -46.42     46.42 o 
  -9  11   4        1.04      -41.04     41.04 o 
  -8  11   4       42.11      102.87     30.43 o 
  -7  11   4        4.95       23.18     41.35 o 
  -6  11   4        4.35      -42.92     42.92 o 
  -5  11   4        6.15       14.33     22.85 o 
  -4  11   4       13.21       57.71     22.95 o 
  -3  11   4      119.73      136.09     23.61 o 
  -2  11   4       47.19       50.60     21.72 o 
  -1  11   4        1.81       -5.27     20.75 o 
   0  11   4      516.75      491.51     41.10 o 
   1  11   4      106.57       63.13     34.83 o 
   2  11   4        5.91      -20.39     23.03 o 
   3  11   4      207.03      163.31     42.06 o 
   4  11   4       40.18      101.41     44.90 o 
   5  11   4      119.23      254.32     46.10 o 
  -9  12   4        3.93      -49.18     49.18 o 
  -8  12   4        6.70       80.16     30.26 o 
  -7  12   4        2.41       71.74     43.97 o 
  -6  12   4       12.31      -16.42     43.01 o 
  -5  12   4        5.99      -25.95     42.95 o 
  -4  12   4       28.93       83.90     23.33 o 
  -3  12   4        1.45       -6.70     30.23 o 
  -2  12   4       17.89       22.28     22.51 o 
  -1  12   4       14.28        2.75     22.12 o 
   0  12   4       16.88       25.62     24.64 o 
   1  12   4       79.57       90.97     23.39 o 
   2  12   4       19.37      -24.36     24.36 o 
   3  12   4        1.80      -18.33     30.84 o 
  -7  13   4        0.06       99.77     46.28 o 
  -6  13   4        0.08      -45.16     45.16 o 
  -5  13   4        2.20      -42.61     42.61 o 
  -4  13   4       81.10      119.05     25.45 o 
  -3  13   4        8.75      119.21     41.21 o 
  -2  13   4        0.06       12.21     24.85 o 
  -1  13   4       44.65       63.13     24.78 o 
   0  13   4        0.17       30.87     24.57 o 
   1  13   4        0.51       43.79     28.68 o 
   2  13   4        0.66        7.17     32.79 o 
  -6  14   4       46.44       36.73     47.67 o 
  -5  14   4        2.39      -21.47     44.76 o 
  -4  14   4        5.63      -16.07     43.20 o 
  -3  14   4       79.36       92.57    104.66 o 
  -2  14   4        1.97       31.33     25.19 o 
  -1  14   4        0.15       10.20     25.28 o 
   0  14   4       80.92       22.86     23.90 o 
   3 -15   5        0.06       32.33     50.43 o 
  -1 -14   5        0.67        7.01     33.75 o 
   0 -14   5      295.90      282.42     40.22 o 
   1 -14   5        2.18      -28.06     39.28 o 
   2 -14   5        3.54      -26.36     26.36 o 
   3 -14   5      225.07      258.78     35.84 o 
   4 -14   5        4.47       29.31     48.64 o 
   5 -14   5       41.52      108.26     40.69 o 
   6 -14   5       10.16       76.06     42.66 o 
  -3 -13   5        2.94       74.68     33.36 o 
  -2 -13   5        0.93       32.96     34.78 o 
   0 -13   5        8.14      -33.82     37.72 o 
   1 -13   5      230.80      168.21     27.35 o 
   2 -13   5        0.02      -25.31     25.31 o 
   3 -13   5      237.37      229.59     48.06 o 
   4 -13   5      215.25      225.79     63.41 o 
   5 -13   5        4.26       54.71     38.23 o 
   6 -13   5        3.18       59.15     40.36 o 
   7 -13   5        1.20      -39.51     39.51 o 
   8 -13   5        0.13       11.09     39.25 o 
  -4 -12   5       19.12       19.94     25.93 o 
  -3 -12   5       15.28       31.21     35.10 o 
  -2 -12   5        5.14       41.34     33.88 o 
  -1 -12   5      127.91       90.23     35.16 o 
   0 -12   5        0.11       10.87     34.69 o 
   1 -12   5        0.15        8.67     22.70 o 
   2 -12   5      343.95      327.72     28.10 o 
   3 -12   5        0.11       34.89     25.68 o 
   4 -12   5        3.71       15.37     25.47 o 
   5 -12   5       31.36       77.20     36.22 o 
   6 -12   5        9.76       37.88     37.06 o 
   7 -12   5        6.88      -20.68     38.87 o 
   8 -12   5        6.75       23.82     40.76 o 
   9 -12   5        1.13       45.26     42.58 o 
  -6 -11   5        0.13        8.40     39.85 o 
  -5 -11   5       53.51       54.21     24.48 o 
  -4 -11   5        0.14      -33.43     50.59 o 
  -3 -11   5        1.86       10.07     25.36 o 
  -2 -11   5        0.13       22.77     24.49 o 
  -1 -11   5       42.39       38.10     31.70 o 
   0 -11   5      548.85      584.16     28.99 o 
   1 -11   5        7.77       -0.86     22.63 o 
   2 -11   5      118.13       70.31     24.81 o 
   3 -11   5     1047.93     1051.43     33.81 o 
   4 -11   5        1.70       30.59     24.65 o 
   5 -11   5      534.28      655.83     46.04 o 
   6 -11   5      160.73      139.50     38.51 o 
   7 -11   5        8.25      -18.40     39.85 o 
   8 -11   5       58.17       74.23     40.74 o 
   9 -11   5       67.92       53.51     39.64 o 
  -7 -10   5        0.27       25.60     40.67 o 
  -6 -10   5        0.01       12.12     40.11 o 
  -5 -10   5        9.52       28.92     37.20 o 
  -4 -10   5       17.12       10.94     24.18 o 
  -3 -10   5       19.78       30.07     23.48 o 
  -2 -10   5      724.27      704.95     32.00 o 
  -1 -10   5       14.07       16.99     25.49 o 
   0 -10   5        2.37        0.93     22.47 o 
   1 -10   5       39.23       49.68     22.52 o 
   2 -10   5        0.00      -18.46     23.38 o 
   3 -10   5       56.05       41.88     18.61 o 
   4 -10   5       67.44       77.44     18.07 o 
   5 -10   5        1.16       13.34     34.94 o 
   6 -10   5       23.42       55.39     37.06 o 
   7 -10   5       17.21        6.92     37.48 o 
   8 -10   5        5.91       57.60     39.51 o 
   9 -10   5      110.58       75.54     38.07 o 
  -7  -9   5        0.01       42.63     36.74 o 
  -6  -9   5      112.30      163.23     39.54 o 
  -5  -9   5        0.01       52.80     35.30 o 
  -4  -9   5       71.17       57.53     36.13 o 
  -3  -9   5        0.54       -4.17     23.65 o 
  -2  -9   5      138.42      127.34     26.23 o 
  -1  -9   5       75.64      114.47     18.13 o 
   0  -9   5       19.18       23.55     17.09 o 
   1  -9   5        6.92       11.34     20.18 o 
   2  -9   5      677.01      676.37     22.12 o 
   3  -9   5      187.53      164.55     18.31 o 
   4  -9   5      632.37      633.69     26.85 o 
   5  -9   5      660.09      615.54     43.95 o 
   6  -9   5       63.92       78.15     47.22 o 
   7  -9   5      473.10      437.07     28.06 o 
   8  -9   5        8.96      -24.50     24.50 o 
   9  -9   5        5.51      -10.92     34.90 o 
  10  -9   5       59.47      -22.57     30.69 o 
  -8  -8   5       69.34       58.70     37.10 o 
  -7  -8   5        5.36       21.42     34.36 o 
  -6  -8   5        3.13        4.98     24.27 o 
  -5  -8   5       29.91       18.00     21.35 o 
  -4  -8   5        3.43       13.30     21.73 o 
  -3  -8   5      450.52      403.98     20.05 o 
  -2  -8   5       89.34       95.26     16.90 o 
  -1  -8   5        0.55        8.27     14.44 o 
   0  -8   5      203.74      252.69     29.96 o 
   1  -8   5        6.02        6.45     14.83 o 
   2  -8   5      259.54      245.32     17.01 o 
   3  -8   5        0.61       12.68     21.87 o 
   4  -8   5      190.94      207.95     16.33 o 
   5  -8   5      910.68      922.18     22.09 o 
   6  -8   5       33.13       14.63     23.92 o 
   7  -8   5        0.91       10.42     22.69 o 
   8  -8   5        1.64        0.64     42.26 o 
   9  -8   5       11.81      -23.91     23.91 o 
  10  -8   5        4.11       46.93     33.30 o 
  11  -8   5       58.26      116.66     41.31 o 
  -9  -7   5        5.27       55.50    100.60 o 
  -8  -7   5       16.71       36.94     53.11 o 
  -7  -7   5        1.79       -6.60     23.97 o 
  -6  -7   5        5.97        4.03     22.89 o 
  -5  -7   5       15.83       -3.30     23.03 o 
  -4  -7   5       21.26       -1.94     20.56 o 
  -3  -7   5       45.46       57.97     19.90 o 
  -2  -7   5      626.64      546.19     12.90 o 
  -1  -7   5        5.90       20.47      9.14 o 
   0  -7   5        1.34        5.70      9.75 o 
   1  -7   5      605.20      617.93     15.34 o 
   2  -7   5       26.43       24.58      9.28 o 
   3  -7   5       23.22       37.67     11.22 o 
   4  -7   5       10.99       23.79     13.82 o 
   5  -7   5       83.82       76.68     15.38 o 
   6  -7   5      115.37      126.31     22.83 o 
   7  -7   5       35.81       10.34     35.63 o 
   8  -7   5        7.84      -22.82     22.82 o 
   9  -7   5       83.26       72.15     23.18 o 
  10  -7   5        0.01       31.04     23.86 o 
  11  -7   5       17.91       12.29     41.27 o 
  -9  -6   5       58.43       34.51     26.66 o 
  -8  -6   5       19.29       22.90     24.58 o 
  -7  -6   5        0.23       30.17     22.25 o 
  -6  -6   5      538.70      487.42     32.24 o 
  -5  -6   5        2.02       12.43     22.52 o 
  -4  -6   5      704.55      767.09     26.13 o 
  -3  -6   5      205.31      203.34     18.61 o 
  -2  -6   5      494.86      497.83     10.86 o 
  -1  -6   5     5475.06     6113.98     37.70 o 
   0  -6   5      162.66      136.23      6.42 o 
   1  -6   5       64.14       59.63      6.94 o 
   2  -6   5      372.89      464.71     10.64 o 
   3  -6   5       10.48       -0.25      9.84 o 
   4  -6   5     1201.71     1209.76     30.71 o 
   5  -6   5      104.69      144.52     20.43 o 
   6  -6   5      112.79      116.71     34.75 o 
   7  -6   5       47.92        1.28     23.54 o 
   8  -6   5        0.79        0.57     21.18 o 
   9  -6   5        8.75       36.52     23.27 o 
  10  -6   5        0.22       -2.89     22.43 o 
  11  -6   5        0.20      -41.78     41.78 o 
 -10  -5   5       12.18      171.82     42.69 o 
  -9  -5   5       25.41      108.98     25.94 o 
  -8  -5   5       34.40       78.85     29.13 o 
  -7  -5   5        3.20       29.15     30.87 o 
  -6  -5   5        3.92       20.94     22.99 o 
  -5  -5   5      358.58      330.48     23.45 o 
  -4  -5   5       38.66       21.29     17.61 o 
  -3  -5   5      336.23      306.82     17.32 o 
  -2  -5   5     1892.36     1837.35     31.05 o 
  -1  -5   5        1.19        5.03      6.03 o 
   0  -5   5        0.90       -1.33      5.77 o 
   1  -5   5      246.15      246.06      7.54 o 
   2  -5   5      212.58      227.64      7.17 o 
   3  -5   5     1263.06     1418.77     16.31 o 
   4  -5   5      584.87      555.44     16.19 o 
   5  -5   5     2318.98     2229.43     27.92 o 
   6  -5   5       81.08       98.40     15.70 o 
   7  -5   5       70.01       73.77     22.81 o 
   8  -5   5       90.61      129.59     23.79 o 
   9  -5   5        5.46      -28.60     28.60 o 
  10  -5   5        0.21      -26.33     26.33 o 
  11  -5   5        0.22      -11.56     42.28 o 
 -10  -4   5       13.79       71.74     44.61 o 
  -9  -4   5       39.81       42.82     24.44 o 
  -8  -4   5       10.91        2.86     26.51 o 
  -7  -4   5       74.19       17.76     23.19 o 
  -6  -4   5       38.66       26.71     23.42 o 
  -5  -4   5       42.76       27.80     18.62 o 
  -4  -4   5       72.77       49.14     10.51 o 
  -3  -4   5       19.63       22.62      9.75 o 
  -2  -4   5        0.50        2.25      5.92 o 
  -1  -4   5     1159.52     1186.60     14.04 o 
   0  -4   5        0.02        2.33      5.29 o 
   1  -4   5       58.92       87.93      5.98 o 
   2  -4   5       60.06       85.05      6.21 o 
   3  -4   5      863.50      834.40     15.33 o 
   4  -4   5     6000.07     6529.28     36.37 o 
   5  -4   5      116.84      112.95     13.29 o 
   6  -4   5      940.68     1010.45     29.24 o 
   7  -4   5      241.44      211.79     23.43 o 
   8  -4   5       10.73      -14.92     33.91 o 
   9  -4   5       26.50       14.28     21.61 o 
  10  -4   5       22.89       10.51     26.96 o 
  11  -4   5       66.76      184.67     42.40 o 
 -10  -3   5       28.60      -11.61     43.09 o 
  -9  -3   5       10.03        4.85     22.62 o 
  -8  -3   5        9.84       22.23     23.44 o 
  -7  -3   5       20.41       22.01     23.90 o 
  -6  -3   5     1181.97     1240.72     30.30 o 
  -5  -3   5       16.07       29.13     18.38 o 
  -4  -3   5     2325.63     2251.17     24.51 o 
  -3  -3   5     1231.49     1179.31     22.54 o 
  -2  -3   5      819.47      806.55     13.14 o 
  -1  -3   5     3535.21     3221.86     27.48 o 
   0  -3   5      113.85      124.45      6.03 o 
   1  -3   5      107.24      106.28      6.18 o 
   2  -3   5       13.34        1.47      5.31 o 
   3  -3   5      402.95      415.17     10.42 o 
   4  -3   5       38.09       26.36     10.92 o 
   5  -3   5     1169.90     1297.56     19.97 o 
   6  -3   5       50.20       36.70     13.04 o 
   7  -3   5     1685.82     1570.12     34.36 o 
   8  -3   5       75.45       94.16     23.34 o 
   9  -3   5        7.62       33.49     22.04 o 
  10  -3   5        2.25       57.44     41.54 o 
  11  -3   5       15.38       77.50     47.13 o 
 -11  -2   5       11.86      -23.83     41.67 o 
 -10  -2   5       14.70       41.14     41.65 o 
  -9  -2   5       70.15      116.20     26.04 o 
  -8  -2   5       95.26       68.45     24.07 o 
  -7  -2   5       11.04      -22.95     22.95 o 
  -6  -2   5       17.50       12.90     19.68 o 
  -5  -2   5     1033.57     1010.50     26.13 o 
  -4  -2   5      228.86      207.50     15.08 o 
  -3  -2   5      145.57      173.24     14.65 o 
  -2  -2   5      256.72      243.70      9.75 o 
  -1  -2   5        3.76       -0.84      5.27 o 
   0  -2   5     1038.65     1080.20     17.58 o 
   1  -2   5      578.77      553.82      8.98 o 
   2  -2   5     4157.11     4078.58     33.30 o 
   3  -2   5     1777.52     1845.08     28.52 o 
   4  -2   5      443.89      454.34     12.91 o 
   5  -2   5     3248.89     3362.26     36.80 o 
   6  -2   5      878.76      807.15     25.69 o 
   7  -2   5        5.91       19.16     21.11 o 
   8  -2   5     2905.67     3099.95     70.03 o 
   9  -2   5       30.39       29.62     37.41 o 
  10  -2   5       38.25       68.19     41.10 o 
  11  -2   5       20.53      -42.97     42.97 o 
 -11  -1   5        0.27       70.86     49.50 o 
 -10  -1   5        0.43       40.67     41.36 o 
  -9  -1   5      124.98      133.44     25.50 o 
  -8  -1   5       12.68       37.09     24.93 o 
  -7  -1   5      442.36      417.37     25.15 o 
  -6  -1   5        0.08        3.52     18.40 o 
  -5  -1   5      944.39      852.52     15.46 o 
  -4  -1   5        3.29        8.19     14.24 o 
  -3  -1   5       27.49       32.33      8.89 o 
  -2  -1   5    10049.22     9997.18     61.85 o 
  -1  -1   5     1199.20     1234.91     17.27 o 
   0  -1   5       36.38       26.72      9.58 o 
   1  -1   5    15981.44    16977.17     33.27 o 
   2  -1   5      323.97      276.43     13.45 o 
   3  -1   5      221.92      201.52     10.08 o 
   4  -1   5     1774.58     1784.45     27.09 o 
   5  -1   5        8.17       28.91     27.55 o 
   6  -1   5      155.34      164.99     33.36 o 
   7  -1   5     1624.09     1719.96     57.36 o 
   8  -1   5       25.45       40.64     40.17 o 
   9  -1   5        5.93      -40.26     40.26 o 
  10  -1   5       13.15      -42.80     42.80 o 
  11  -1   5       11.25      -47.83     47.83 o 
 -11   0   5       40.99       33.18     43.10 o 
 -10   0   5        0.27      -41.81     41.81 o 
  -9   0   5       40.15       35.02     23.04 o 
  -8   0   5       29.59       32.81     37.75 o 
  -7   0   5       35.52       40.21     20.91 o 
  -6   0   5      210.54      231.39     12.67 o 
  -5   0   5       12.30       14.49      6.67 o 
  -4   0   5      486.02      407.71     10.32 o 
  -3   0   5     2181.60     2124.72     38.55 o 
  -2   0   5       68.53       63.30      6.39 o 
  -1   0   5     7045.74     6666.34     40.21 o 
   0   0   5      211.87      206.09     11.43 o 
   1   0   5      267.08      254.51     12.17 o 
   2   0   5     1299.18     1382.78     61.85 o 
   3   0   5      527.96      508.27     17.37 o 
   4   0   5     1440.03     1426.15     17.13 o 
   5   0   5        0.53       -0.92     26.83 o 
   6   0   5       40.84       -6.76     35.05 o 
   7   0   5     6453.48     6601.68     90.33 o 
   8   0   5       19.56        1.32     41.24 o 
   9   0   5       23.92       35.91     42.95 o 
  10   0   5      196.76      206.92     48.94 o 
  11   0   5       27.78       83.75     44.72 o 
 -11   1   5       77.88        2.52     43.26 o 
 -10   1   5        1.98       -3.61     44.34 o 
  -9   1   5       64.49       56.62     38.99 o 
  -8   1   5       19.19       25.73     25.84 o 
  -7   1   5       20.58       33.75     21.39 o 
  -6   1   5        9.60        2.19     18.38 o 
  -5   1   5       37.35       38.55      8.24 o 
  -4   1   5        2.75        4.89      7.56 o 
  -3   1   5     5757.42     6018.36     61.40 o 
  -2   1   5      277.52      259.21     10.62 o 
  -1   1   5      131.74      122.73     16.37 o 
   0   1   5     1802.55     2018.59     30.35 o 
   1   1   5      634.46      582.27     15.54 o 
   2   1   5        0.98        1.83     11.87 o 
   3   1   5     1924.99     2011.73     26.41 o 
   4   1   5        1.72       -8.47     15.96 o 
   5   1   5      652.13      617.06     48.06 o 
   6   1   5      865.53      913.87     44.15 o 
   7   1   5       44.57      103.98     44.69 o 
   8   1   5      999.72     1048.42     52.91 o 
   9   1   5      234.40      230.79     48.16 o 
  10   1   5       13.48      171.85     48.20 o 
 -12   2   5       54.91       19.26     48.13 o 
 -11   2   5        3.70       38.63     45.64 o 
 -10   2   5       14.94       24.08     41.01 o 
  -9   2   5      389.41      379.06     25.95 o 
  -8   2   5       11.32       21.92     23.24 o 
  -7   2   5       32.45       26.13     21.57 o 
  -6   2   5       35.36       22.23     12.11 o 
  -5   2   5       29.28       56.05     11.61 o 
  -4   2   5      498.34      535.68     16.51 o 
  -3   2   5     1254.36     1267.12     52.17 o 
  -2   2   5     8422.97     8784.42     66.12 o 
  -1   2   5      582.03      541.21     12.58 o 
   0   2   5       21.56       11.63     10.57 o 
   1   2   5      162.88      175.70     10.26 o 
   2   2   5      798.79      871.82     14.40 o 
   3   2   5     1404.72     1340.59     22.29 o 
   4   2   5        2.99        3.54      9.09 o 
   5   2   5      308.22      296.14     21.45 o 
   6   2   5      810.91      865.32     47.57 o 
   7   2   5      448.86      459.92     28.95 o 
   8   2   5       17.09       33.61     23.89 o 
   9   2   5      200.61      237.29     28.06 o 
  10   2   5        1.66       27.45     22.82 o 
 -12   3   5        2.67       35.85     50.53 o 
 -11   3   5       19.56       37.37     45.38 o 
 -10   3   5       41.02        1.64     42.83 o 
  -9   3   5       19.21       42.43     31.98 o 
  -8   3   5       72.17       69.44     23.78 o 
  -7   3   5       34.19       51.22     21.91 o 
  -6   3   5      114.92      101.18     11.81 o 
  -5   3   5      153.77      143.24     11.24 o 
  -4   3   5      327.53      335.48     13.20 o 
  -3   3   5      199.87      179.07     16.63 o 
  -2   3   5      411.74      362.40      8.94 o 
  -1   3   5      358.48      352.25      7.89 o 
   0   3   5       53.12       44.14     11.59 o 
   1   3   5        1.26        5.50      9.40 o 
   2   3   5     1273.35     1308.08     30.74 o 
   3   3   5      170.81      181.74     11.44 o 
   4   3   5        0.52       14.60     16.93 o 
   5   3   5        0.32        6.33     18.99 o 
   6   3   5      222.85      240.23     27.93 o 
   7   3   5      839.79      836.38     30.99 o 
   8   3   5      218.76      179.10     26.16 o 
   9   3   5       27.24       18.69     60.28 o 
  10   3   5      138.20       54.33     42.34 o 
 -12   4   5        4.87       26.70     46.83 o 
 -11   4   5       62.11      -26.50     41.77 o 
 -10   4   5        9.77       31.47     45.28 o 
  -9   4   5       83.97       50.59     22.80 o 
  -8   4   5      427.84      436.38     37.49 o 
  -7   4   5      677.72      643.55     21.32 o 
  -6   4   5       24.82       13.93     11.53 o 
  -5   4   5       58.92       53.01     12.66 o 
  -4   4   5      555.61      565.40     18.59 o 
  -3   4   5       31.67        0.63     13.15 o 
  -2   4   5     2376.26     2486.41     20.70 o 
  -1   4   5      234.53      254.33      9.08 o 
   0   4   5      951.25     1080.59     19.13 o 
   1   4   5       30.95       28.25      9.94 o 
   2   4   5      167.66      192.57     15.32 o 
   3   4   5       53.67       91.85     16.38 o 
   4   4   5       27.03       33.80     17.51 o 
   5   4   5        8.86       16.46     20.69 o 
   6   4   5       38.07       46.50     22.85 o 
   7   4   5        3.77       32.57     21.29 o 
   8   4   5        5.24       72.19     43.21 o 
   9   4   5       73.08      170.01     46.56 o 
 -11   5   5        2.14       17.53     46.21 o 
 -10   5   5       89.85       78.56     42.63 o 
  -9   5   5      432.56      427.26     27.70 o 
  -8   5   5       99.47       89.56     19.10 o 
  -7   5   5       52.26       48.64     18.22 o 
  -6   5   5      227.04      191.76     22.92 o 
  -5   5   5      448.62      444.71     29.11 o 
  -4   5   5       86.10       80.21     15.88 o 
  -3   5   5      751.63      819.29     19.57 o 
  -2   5   5      501.02      509.36     13.85 o 
  -1   5   5      245.23      230.77      9.68 o 
   0   5   5        1.17        3.33      9.70 o 
   1   5   5       16.70       -1.50      9.30 o 
   2   5   5       22.96        8.21     14.76 o 
   3   5   5      119.39      125.31     18.26 o 
   4   5   5        3.20       39.63     19.00 o 
   5   5   5       17.88        0.32     20.29 o 
   6   5   5       10.03      -32.26     39.00 o 
   7   5   5       31.53       30.70     41.41 o 
   8   5   5       80.48       49.01     43.34 o 
   9   5   5        0.05        4.95     43.85 o 
 -11   6   5        0.03       44.99     44.30 o 
 -10   6   5       18.09       14.59     44.74 o 
  -9   6   5       92.94       60.00     24.04 o 
  -8   6   5       88.38       77.36     18.82 o 
  -7   6   5       72.97       73.40     25.46 o 
  -6   6   5      903.59      940.88     31.87 o 
  -5   6   5      347.67      361.12     31.66 o 
  -4   6   5        9.32       26.99     28.06 o 
  -3   6   5     1103.34     1179.75     29.47 o 
  -2   6   5     1208.87     1347.11     20.24 o 
  -1   6   5     1304.59     1430.42     28.96 o 
   0   6   5      188.42      177.46     12.17 o 
   1   6   5      260.80      269.12     17.67 o 
   2   6   5     1381.47     1426.41     18.80 o 
   3   6   5      727.07      685.62     20.40 o 
   4   6   5      386.59      360.54     46.12 o 
   5   6   5       27.74       41.15     39.07 o 
   6   6   5        1.36       37.57     37.54 o 
   7   6   5        1.00      -41.34     41.34 o 
   8   6   5       37.52      -44.47     44.47 o 
 -11   7   5       14.04       15.99     45.12 o 
 -10   7   5       17.37      -43.72     43.72 o 
  -9   7   5        0.06       42.58     18.70 o 
  -8   7   5       26.90       -3.03     24.99 o 
  -7   7   5      121.28      132.25     27.80 o 
  -6   7   5      320.50      329.96     38.70 o 
  -5   7   5      541.88      492.12     38.55 o 
  -4   7   5       23.53       13.36     16.77 o 
  -3   7   5      111.99      111.88     17.73 o 
  -2   7   5      146.19      155.25     35.94 o 
  -1   7   5       11.03       18.29     16.56 o 
   0   7   5     1523.31     1601.12     21.59 o 
   1   7   5       19.53       11.27     16.07 o 
   2   7   5        0.59       -4.52     23.62 o 
   3   7   5      187.72      161.15     25.93 o 
   4   7   5        8.25      -10.14     24.40 o 
   5   7   5       40.43       23.41     23.01 o 
   6   7   5        2.68        5.88     40.20 o 
   7   7   5        1.21       19.18     39.41 o 
   8   7   5       87.85      118.79     44.36 o 
 -11   8   5        0.02      -48.63     48.63 o 
 -10   8   5       48.95       66.48     46.53 o 
  -9   8   5        0.64      -14.14     19.43 o 
  -8   8   5        1.54       -9.91     39.83 o 
  -7   8   5      379.17      413.47     30.10 o 
  -6   8   5      522.35      456.42     44.10 o 
  -5   8   5        4.34       27.51     35.18 o 
  -4   8   5      636.73      621.19     26.98 o 
  -3   8   5      125.52      108.52     19.74 o 
  -2   8   5      179.82      172.88     20.15 o 
  -1   8   5      269.35      304.68     29.84 o 
   0   8   5      132.74      135.92     21.95 o 
   1   8   5     1430.31     1372.18     48.46 o 
   2   8   5      135.23      103.14     27.65 o 
   3   8   5      483.70      469.66     34.29 o 
   4   8   5      189.27      171.34     25.36 o 
   5   8   5       64.49       77.21     42.00 o 
   6   8   5       43.07       48.23     44.28 o 
   7   8   5        3.03       83.38     41.59 o 
 -10   9   5        7.09      122.39     46.66 o 
  -9   9   5        2.76      -27.80     27.80 o 
  -8   9   5       25.16        7.20     28.62 o 
  -7   9   5        0.66       -5.93     27.12 o 
  -6   9   5      323.48      384.12     43.29 o 
  -5   9   5       40.77       92.77     37.88 o 
  -4   9   5      208.27      200.04     23.30 o 
  -3   9   5       13.75       13.84     20.87 o 
  -2   9   5        0.78       -4.44     20.60 o 
  -1   9   5       59.85      120.14     45.69 o 
   0   9   5        8.18        8.60     22.09 o 
   1   9   5      165.51      165.52     22.86 o 
   2   9   5     1770.16     1717.21     39.52 o 
   3   9   5      127.72      123.82     26.75 o 
   4   9   5      117.49       57.94     32.11 o 
   5   9   5       45.20       19.23     41.01 o 
 -10  10   5        7.83       80.19     28.91 o 
  -9  10   5        0.37      -28.74     28.74 o 
  -8  10   5       74.14      117.59     30.67 o 
  -7  10   5       20.78        6.34     36.45 o 
  -6  10   5       66.79       63.78     39.64 o 
  -5  10   5       67.73       86.49     38.76 o 
  -4  10   5       40.15       35.91     21.03 o 
  -3  10   5       31.55       32.15     20.76 o 
  -2  10   5       14.71       27.63     22.05 o 
  -1  10   5        3.90       -0.07     20.48 o 
   0  10   5      176.18      122.79     29.99 o 
   1  10   5       37.62       19.15     21.19 o 
   2  10   5       26.47       29.08     32.48 o 
   3  10   5       28.48       47.50     26.17 o 
   4  10   5        0.03       29.84     44.67 o 
   5  10   5       61.27       84.79     46.65 o 
  -9  11   5        0.00      -31.36     31.36 o 
  -8  11   5        0.05       76.05     31.21 o 
  -7  11   5      247.84      249.39     45.16 o 
  -6  11   5       51.90        3.03     41.10 o 
  -5  11   5        1.29        4.27     40.55 o 
  -4  11   5       68.71      103.84     41.45 o 
  -3  11   5        8.06      -16.28     20.98 o 
  -2  11   5        0.44       14.94     22.16 o 
  -1  11   5        0.36       -4.30     21.66 o 
   0  11   5       90.62       86.62     28.85 o 
   1  11   5      434.41      432.41     33.98 o 
   2  11   5        3.35        3.91     23.50 o 
   4  11   5      194.61      201.99     46.76 o 
  -8  12   5        0.99      117.89     31.81 o 
  -7  12   5        2.07       17.38     42.41 o 
  -6  12   5      107.35       48.60     42.63 o 
  -5  12   5       40.83       80.81     43.69 o 
  -4  12   5        5.18       39.06     39.79 o 
  -3  12   5        0.15      -16.66     23.76 o 
  -2  12   5        7.64       -1.81     22.55 o 
  -1  12   5        0.28        9.28     23.19 o 
   0  12   5      106.25      114.19     24.09 o 
   1  12   5        6.50        8.38     22.60 o 
   2  12   5        7.95      -22.33     22.33 o 
   3  12   5        0.01       26.37     34.00 o 
  -7  13   5        0.34        9.81     44.65 o 
  -6  13   5        0.94      -44.24     44.24 o 
  -5  13   5        9.71      -26.89     43.91 o 
  -4  13   5        0.03      124.52     43.57 o 
  -3  13   5       59.23      156.03     42.58 o 
  -2  13   5        9.48       -2.69     23.25 o 
  -1  13   5        4.51      -29.67     29.67 o 
   0  13   5        5.06       21.97     23.30 o 
   1  13   5        1.70       42.92     24.45 o 
  -5  14   5       12.57       -3.73     46.53 o 
  -4  14   5       71.21      118.55     46.94 o 
  -3  14   5       68.08      150.06     44.40 o 
  -2  14   5       58.34       69.07     42.38 o 
  -1  14   5        2.81       -1.21     29.13 o 
  -1 -14   6        5.72       30.42     35.21 o 
   0 -14   6        0.20       75.84     40.27 o 
   1 -14   6      149.13      128.71     39.35 o 
   2 -14   6       30.53       43.48     43.31 o 
   3 -14   6       54.25      102.27     27.90 o 
   4 -14   6       44.73       89.51     47.01 o 
   5 -14   6       12.11       65.43     40.84 o 
   6 -14   6        5.99        2.91     38.72 o 
  -3 -13   6        6.67       95.38     34.69 o 
  -2 -13   6        0.76      -11.12     29.30 o 
  -1 -13   6        7.28       -8.71     33.79 o 
   0 -13   6        1.33        6.23     36.10 o 
   1 -13   6        1.81       11.21     35.56 o 
   2 -13   6      299.20      264.74     52.94 o 
   3 -13   6       53.69      109.31     27.50 o 
   4 -13   6       60.40      106.87     55.04 o 
   5 -13   6        4.57       39.04     37.95 o 
   6 -13   6        3.28       -3.01     38.14 o 
   7 -13   6        8.48       -0.88     37.75 o 
  -4 -12   6        0.67        4.47     24.90 o 
  -3 -12   6        0.18       34.65     25.71 o 
  -2 -12   6       20.82       58.88     31.24 o 
  -1 -12   6        7.76      -11.18     33.67 o 
   0 -12   6       61.31       67.36     35.33 o 
   1 -12   6        4.97       -1.49     22.79 o 
   2 -12   6       53.91       38.38     36.75 o 
   3 -12   6       10.19       55.36     24.13 o 
   4 -12   6       76.19       73.34     25.44 o 
   5 -12   6       26.86       78.32     38.45 o 
   6 -12   6        7.33        2.30     36.87 o 
   7 -12   6        2.82      -28.81     38.00 o 
   8 -12   6       54.22      176.05     44.73 o 
  -5 -11   6        3.38        8.10     25.47 o 
  -4 -11   6      149.24      175.02     27.28 o 
  -3 -11   6        1.35        6.92     23.81 o 
  -2 -11   6       70.16       85.93     48.29 o 
  -1 -11   6        0.56      -14.57     23.65 o 
   0 -11   6        2.88       -9.72     33.33 o 
   1 -11   6      278.26      318.39     24.81 o 
   2 -11   6      121.61      135.56     24.72 o 
   3 -11   6       60.61       81.98     24.90 o 
   4 -11   6      728.52      763.03     24.81 o 
   5 -11   6       58.43       34.54     37.31 o 
   6 -11   6      375.71      285.95     41.98 o 
   7 -11   6        0.52      -18.70     39.31 o 
   8 -11   6        6.11       28.72     37.81 o 
  -6 -10   6       23.31       57.69     41.13 o 
  -5 -10   6        2.15       -0.08     23.41 o 
  -4 -10   6       18.98       27.79     22.62 o 
  -3 -10   6       98.23      103.71     24.79 o 
  -2 -10   6       56.36       59.70     24.70 o 
  -1 -10   6      260.36      264.43     35.75 o 
   0 -10   6       18.26        6.53     18.94 o 
   1 -10   6        5.72       -0.52     21.81 o 
   2 -10   6      403.79      406.92     22.25 o 
   3 -10   6        1.77       19.31     18.61 o 
   4 -10   6      125.79      114.84     22.90 o 
   5 -10   6       96.44       84.62     36.51 o 
   6 -10   6       29.42       11.21     35.26 o 
   7 -10   6      177.50      232.92     40.69 o 
   8 -10   6        1.26      -38.40     38.40 o 
  10 -10   6       92.08       56.17     32.01 o 
  -7  -9   6        0.56        3.96     34.86 o 
  -6  -9   6       24.49       56.73     38.71 o 
  -5  -9   6      276.22      269.31     40.16 o 
  -4  -9   6        3.98        2.43     23.07 o 
  -3  -9   6       89.14       89.79     24.43 o 
  -2  -9   6      278.03      316.98     28.82 o 
  -1  -9   6       10.74       25.63     24.27 o 
   0  -9   6      127.03      133.18     17.92 o 
   1  -9   6       19.54       18.97     16.12 o 
   2  -9   6       55.34       73.02     18.56 o 
   3  -9   6        7.35        3.65     17.85 o 
   4  -9   6      300.21      279.58     24.77 o 
   5  -9   6      975.95      870.14     28.93 o 
   6  -9   6      355.35      360.31     41.09 o 
   7  -9   6       39.85      -15.74     36.31 o 
   8  -9   6        1.35      -36.79     36.79 o 
   9  -9   6        9.93      -33.02     34.23 o 
  10  -9   6        2.97       66.33     33.24 o 
  -8  -8   6        1.32        5.80     37.94 o 
  -7  -8   6       58.83       79.87     37.46 o 
  -6  -8   6       10.67      -23.64     36.03 o 
  -5  -8   6        6.06      -12.94     35.78 o 
  -4  -8   6      116.77       96.71     35.24 o 
  -3  -8   6       14.90        3.17     23.67 o 
  -2  -8   6     1244.42     1268.16     38.85 o 
  -1  -8   6       89.28       96.65     17.43 o 
   0  -8   6       11.03       17.08     13.50 o 
   1  -8   6       92.10       81.76     13.48 o 
   2  -8   6       14.62       27.39     15.70 o 
   3  -8   6      158.98      161.52     17.35 o 
   4  -8   6     1752.97     1832.31     33.31 o 
   5  -8   6        4.52        1.74     19.72 o 
   6  -8   6      398.77      379.39     42.80 o 
   7  -8   6      152.40       96.30     44.98 o 
   8  -8   6       22.33      -23.92     23.92 o 
   9  -8   6      164.59      167.33     26.08 o 
  10  -8   6       13.32       48.21     32.46 o 
  -9  -7   6       39.89       -2.86     38.83 o 
  -8  -7   6       10.63       -1.83     36.86 o 
  -7  -7   6       33.97       21.00     36.46 o 
  -6  -7   6      329.55      335.97     33.72 o 
  -5  -7   6       20.11       18.95     22.19 o 
  -4  -7   6       26.74       15.79     21.73 o 
  -3  -7   6      689.71      700.45     20.37 o 
  -2  -7   6       86.53       86.91     11.73 o 
  -1  -7   6     1906.27     2022.02     30.44 o 
   0  -7   6       66.89       59.76     11.57 o 
   1  -7   6       35.31       50.23     11.67 o 
   2  -7   6      700.99      672.26     13.97 o 
   3  -7   6        0.12       -1.23     10.13 o 
   4  -7   6       14.54       14.31     13.97 o 
   5  -7   6       39.77       27.37     15.60 o 
   6  -7   6       13.29        2.15     16.18 o 
   7  -7   6       22.36      -22.49     22.49 o 
   8  -7   6       25.40        8.86     22.48 o 
   9  -7   6        2.91       81.45     23.03 o 
  10  -7   6        2.27      -18.20     23.47 o 
  -9  -6   6        2.54       29.09     26.04 o 
  -8  -6   6      322.49      369.64     28.39 o 
  -7  -6   6       92.63      120.14     37.50 o 
  -6  -6   6      121.41      103.73     22.45 o 
  -5  -6   6      453.06      460.80     26.34 o 
  -4  -6   6       62.60       45.44     20.09 o 
  -3  -6   6      144.34      146.27     17.97 o 
  -2  -6   6      161.16      156.38     10.03 o 
  -1  -6   6       16.62       21.37      7.24 o 
   0  -6   6      641.00      606.02      9.56 o 
   1  -6   6        0.13        2.60      6.93 o 
   2  -6   6       33.41       27.70      6.71 o 
   3  -6   6      760.80      652.19     13.31 o 
   4  -6   6       18.06        8.12     13.05 o 
   5  -6   6        8.85       -2.76     25.29 o 
   6  -6   6      128.67       93.87     22.59 o 
   7  -6   6        2.58      -12.98     22.66 o 
   8  -6   6      183.81      185.40     24.14 o 
   9  -6   6       26.47       17.54     23.33 o 
  10  -6   6        6.76      -27.46     27.46 o 
  11  -6   6        6.70      -21.59     21.59 o 
 -10  -5   6        3.93      111.94     41.58 o 
  -9  -5   6        9.15       85.65     61.68 o 
  -8  -5   6       53.50       64.89     31.99 o 
  -7  -5   6       26.21       21.99     23.26 o 
  -6  -5   6        2.08       27.57     28.16 o 
  -5  -5   6        0.93        7.65     21.21 o 
  -4  -5   6      325.80      323.08     14.53 o 
  -3  -5   6       46.53       39.44     11.02 o 
  -2  -5   6    11437.36    11993.88     75.73 o 
  -1  -5   6      354.92      329.06     12.58 o 
   0  -5   6       14.90       20.55      6.11 o 
   1  -5   6       39.58       18.24      6.45 o 
   2  -5   6       55.00       47.97      6.71 o 
   3  -5   6        8.20       -8.77      8.95 o 
   4  -5   6     2399.66     2375.77     38.34 o 
   5  -5   6      454.89      444.01     17.18 o 
   6  -5   6      734.55      772.21     26.97 o 
   7  -5   6       34.97       32.78     22.97 o 
   8  -5   6        4.35      -20.61     21.37 o 
   9  -5   6       37.46       37.92     22.61 o 
  10  -5   6       28.31        0.20     21.55 o 
  11  -5   6       39.18      144.63     23.57 o 
 -10  -4   6       13.83      -12.60     43.54 o 
  -9  -4   6      194.59      186.26     30.12 o 
  -8  -4   6       20.95       21.04     22.42 o 
  -7  -4   6       86.01       76.94     23.77 o 
  -6  -4   6     1120.23     1155.91     31.27 o 
  -5  -4   6      120.50      137.99     20.29 o 
  -4  -4   6       72.13       53.43     11.35 o 
  -3  -4   6      195.31      195.46     11.51 o 
  -2  -4   6       16.57       16.42      5.61 o 
  -1  -4   6       20.98       15.89      4.57 o 
   0  -4   6       91.63       75.21      6.28 o 
   1  -4   6       31.13       38.81      5.97 o 
   2  -4   6      146.15      151.11      6.48 o 
   3  -4   6      402.43      370.03      9.91 o 
   4  -4   6     2447.32     2594.76     25.19 o 
   5  -4   6       36.04       48.01     13.23 o 
   6  -4   6       49.73       44.40     14.08 o 
   7  -4   6        0.83       -8.98     22.37 o 
   8  -4   6        4.69      -17.92     20.94 o 
   9  -4   6        4.36       17.93     22.51 o 
  10  -4   6        1.25       46.94     38.37 o 
  11  -4   6        3.53      116.15     46.12 o 
 -10  -3   6       21.15      -22.23     42.33 o 
  -9  -3   6       27.75       43.51     25.35 o 
  -8  -3   6       88.96      140.34     24.64 o 
  -7  -3   6        0.19        6.14     24.67 o 
  -6  -3   6        6.76       23.56     22.13 o 
  -5  -3   6     1006.50      901.24     59.06 o 
  -4  -3   6      753.95      701.87     20.93 o 
  -3  -3   6     2021.41     1954.86     24.42 o 
  -2  -3   6      478.67      501.49      8.25 o 
  -1  -3   6      150.73      159.55      6.14 o 
   0  -3   6    15476.13    15844.75     78.94 o 
   1  -3   6        9.05        5.92      6.96 o 
   2  -3   6      320.34      264.96      7.27 o 
   3  -3   6      389.46      317.83     10.32 o 
   4  -3   6      108.11      104.50     11.46 o 
   5  -3   6        1.14       -0.19     17.69 o 
   6  -3   6        6.48        1.68     18.92 o 
   7  -3   6        1.08       13.09     23.01 o 
   8  -3   6      633.99      632.75     28.89 o 
   9  -3   6       65.69       99.21     42.49 o 
  10  -3   6        0.00       69.07     42.49 o 
  11  -3   6        1.08      -40.91     40.91 o 
 -11  -2   6       70.54      105.27     44.78 o 
 -10  -2   6       15.34       57.30     45.25 o 
  -9  -2   6       17.40        6.80     32.38 o 
  -8  -2   6       84.06       63.24     30.93 o 
  -7  -2   6      560.76      584.41     27.56 o 
  -6  -2   6       84.08       79.10     21.31 o 
  -5  -2   6      111.42       88.42     18.19 o 
  -4  -2   6      100.87       86.08     15.11 o 
  -3  -2   6      459.65      444.27     12.49 o 
  -2  -2   6      501.14      418.89     10.23 o 
  -1  -2   6        2.44        1.43      6.51 o 
   0  -2   6        2.75        0.89      6.22 o 
   1  -2   6     6849.75     6851.91     32.09 o 
   2  -2   6      506.09      522.76     10.12 o 
   3  -2   6      655.51      595.19     11.79 o 
   4  -2   6      264.96      279.98     11.07 o 
   5  -2   6      425.51      378.93     20.55 o 
   6  -2   6     1089.38     1034.60     42.17 o 
   7  -2   6       78.16       85.02     37.52 o 
   8  -2   6       61.91      137.79     39.79 o 
   9  -2   6      469.51      547.70     48.30 o 
  10  -2   6        5.57      -42.96     42.96 o 
  11  -2   6       55.95        6.60     43.11 o 
 -11  -1   6       76.75      155.72     49.00 o 
 -10  -1   6       17.30       55.55     42.71 o 
  -9  -1   6      360.01      370.49     27.53 o 
  -8  -1   6       33.10       34.85     23.07 o 
  -7  -1   6        1.18       -0.94     21.56 o 
  -6  -1   6      351.19      334.28     23.06 o 
  -5  -1   6      181.34      145.75     18.03 o 
  -4  -1   6      356.43      283.14     16.66 o 
  -3  -1   6      351.34      314.45     10.87 o 
  -2  -1   6      424.33      413.40      9.26 o 
  -1  -1   6    11092.87    11949.35     44.47 o 
   0  -1   6     1253.56     1153.41     16.62 o 
   1  -1   6      700.76      644.73      9.72 o 
   2  -1   6     2494.87     2460.37     75.85 o 
   3  -1   6      349.58      347.61     11.72 o 
   4  -1   6      875.72      895.65     16.07 o 
   5  -1   6      581.47      589.04     17.25 o 
   6  -1   6       61.60       33.92     33.91 o 
   7  -1   6      123.24       87.55     39.09 o 
   8  -1   6        5.20      -25.90     38.80 o 
   9  -1   6        6.03      -12.77     40.67 o 
  10  -1   6       17.24      -17.96     39.11 o 
  11  -1   6       26.18       29.12     47.75 o 
 -11   0   6       10.67       -5.60     43.13 o 
 -10   0   6        2.54       19.80     39.78 o 
  -9   0   6      180.32      203.14     26.39 o 
  -8   0   6       33.47       38.63     22.72 o 
  -7   0   6        0.08       -5.03     21.78 o 
  -6   0   6        8.75       12.32     12.13 o 
  -5   0   6       45.05       29.11     10.82 o 
  -4   0   6      179.40      169.39      6.94 o 
  -3   0   6     1115.36      973.40     10.62 o 
  -2   0   6      132.57       94.27     12.34 o 
  -1   0   6     1076.94     1013.90     16.85 o 
   0   0   6    18981.08    18850.79     55.59 o 
   1   0   6      446.24      409.38     13.87 o 
   2   0   6      389.08      424.42     15.14 o 
   3   0   6     1399.70     1362.42     45.89 o 
   4   0   6        5.21       -0.89      9.47 o 
   5   0   6      214.49      188.25     23.48 o 
   6   0   6      101.13       99.50     34.13 o 
   7   0   6        0.21       35.88     43.34 o 
   8   0   6      334.54      401.29     42.70 o 
   9   0   6       75.61      100.85     43.30 o 
  10   0   6      101.74      179.71     46.33 o 
 -11   1   6       37.07      -12.83     43.30 o 
 -10   1   6       38.58       -9.70     39.76 o 
  -9   1   6      284.50      265.59     27.02 o 
  -8   1   6      154.46      137.00     25.76 o 
  -7   1   6      226.71      187.97     23.19 o 
  -6   1   6       62.28       75.81     13.19 o 
  -5   1   6       17.18       10.72      8.42 o 
  -4   1   6      320.89      342.69      8.11 o 
  -3   1   6       28.51       21.88      6.09 o 
  -2   1   6      439.41      390.38     15.47 o 
  -1   1   6       27.17       22.70     16.25 o 
   0   1   6       89.96       63.96     16.85 o 
   1   1   6       12.92       10.00     11.94 o 
   2   1   6      258.87      232.94     19.07 o 
   3   1   6      529.04      577.14     19.26 o 
   4   1   6      127.46      137.36     18.28 o 
   5   1   6        4.00       12.69     19.62 o 
   6   1   6      200.75      242.40     25.16 o 
   7   1   6      205.81      253.82     42.46 o 
   8   1   6       12.66       59.45     31.38 o 
   9   1   6      411.52      494.66     71.58 o 
  10   1   6       18.87       47.81     48.04 o 
 -11   2   6       79.44      125.58     49.33 o 
 -10   2   6       31.23       14.80     44.01 o 
  -9   2   6      827.64      845.22     58.81 o 
  -8   2   6       64.54       42.97     23.29 o 
  -7   2   6      172.89      166.43     22.76 o 
  -6   2   6      202.07      206.40     17.37 o 
  -5   2   6      223.94      212.34     10.89 o 
  -4   2   6      148.97      186.00      9.62 o 
  -3   2   6       10.40       28.04     11.49 o 
  -2   2   6      791.69      771.16     14.62 o 
  -1   2   6     7412.02     7774.20     42.86 o 
   0   2   6      170.65      186.46     13.49 o 
   1   2   6      979.13     1011.67     15.58 o 
   2   2   6     2892.36     2727.98     74.44 o 
   3   2   6     1674.48     1784.63     20.35 o 
   4   2   6       24.36       19.49     10.27 o 
   5   2   6       33.13       20.96     20.44 o 
   6   2   6      131.93      122.73     24.31 o 
   7   2   6      239.95      240.20     36.11 o 
   8   2   6       53.44       37.31     24.14 o 
   9   2   6       41.06       14.61     24.44 o 
  10   2   6        4.64       10.01     40.42 o 
 -11   3   6       12.62      -27.96     46.41 o 
 -10   3   6       14.90      -19.61     41.69 o 
  -9   3   6        0.07       -8.89     24.04 o 
  -8   3   6      930.24      919.73     32.93 o 
  -7   3   6        4.34       13.75     21.75 o 
  -6   3   6      386.32      356.58     17.19 o 
  -5   3   6       77.33       97.12     13.00 o 
  -4   3   6      364.29      400.95     21.71 o 
  -3   3   6        5.49       19.06     12.76 o 
  -2   3   6      843.78      885.64     11.12 o 
  -1   3   6       72.01       61.07      6.91 o 
   0   3   6     5336.39     5224.66     36.84 o 
   1   3   6      369.78      383.02     13.06 o 
   2   3   6      374.22      360.15     13.10 o 
   3   3   6       12.75       27.50     11.17 o 
   4   3   6        1.05       -5.71     22.57 o 
   5   3   6        1.61        2.50     21.04 o 
   6   3   6       63.25       73.58     24.31 o 
   7   3   6      156.35      186.31     24.86 o 
   8   3   6      124.05      152.28     24.89 o 
   9   3   6        0.15      -22.97     22.97 o 
  10   3   6       75.45      128.36     43.33 o 
 -11   4   6       52.48       -8.36     45.09 o 
 -10   4   6      316.13      382.51     48.77 o 
  -9   4   6       27.09       21.80     22.91 o 
  -8   4   6        2.55      -10.65     24.16 o 
  -7   4   6      282.03      278.19     18.95 o 
  -6   4   6      418.73      399.26     18.87 o 
  -5   4   6      437.56      428.22     16.20 o 
  -4   4   6      625.76      641.10     19.70 o 
  -3   4   6        4.65       -0.79     13.71 o 
  -2   4   6     1947.62     2275.22     24.66 o 
  -1   4   6      185.67      186.16      8.22 o 
   0   4   6       74.99       92.87     11.15 o 
   1   4   6        0.14       14.40     11.04 o 
   2   4   6       48.18       36.13     11.54 o 
   3   4   6      302.31      327.35     20.37 o 
   4   4   6      195.11      163.90     20.25 o 
   5   4   6        6.01        3.66     20.73 o 
   6   4   6      335.67      335.74     33.39 o 
   7   4   6       20.56       19.05     21.80 o 
   8   4   6       11.78       36.06     42.04 o 
   9   4   6      197.93      248.22     46.66 o 
 -11   5   6       81.80      140.86     46.05 o 
 -10   5   6       94.55      102.95     46.36 o 
  -9   5   6      488.93      430.33     29.17 o 
  -8   5   6       54.60       47.38     25.27 o 
  -7   5   6      209.19      198.30     19.64 o 
  -6   5   6     1173.96     1275.06     54.22 o 
  -5   5   6        9.70       17.80     25.66 o 
  -4   5   6      540.83      471.69     29.42 o 
  -3   5   6      281.16      260.95     11.88 o 
  -2   5   6      530.01      537.70     13.82 o 
  -1   5   6       16.64       -1.94      8.31 o 
   0   5   6        2.67       -6.43     11.08 o 
   1   5   6       50.63       47.02     13.13 o 
   2   5   6     1213.99     1189.62     26.13 o 
   3   5   6      575.62      594.11     24.20 o 
   4   5   6        0.45       20.03     19.92 o 
   5   5   6       23.54       32.97     20.92 o 
   6   5   6       30.56      -33.60     38.53 o 
   7   5   6      138.40      105.24     40.59 o 
   8   5   6       49.28       -8.53     41.90 o 
 -11   6   6       21.57      133.10     46.08 o 
 -10   6   6       51.27       27.07     41.30 o 
  -9   6   6       24.57       28.93     24.97 o 
  -8   6   6      151.79      177.60     20.17 o 
  -7   6   6      185.40      181.34     28.05 o 
  -6   6   6        6.81       19.86     23.72 o 
  -5   6   6        0.18       12.13     29.37 o 
  -4   6   6       54.76       74.72     28.05 o 
  -3   6   6     2372.06     2429.15     30.45 o 
  -2   6   6       47.09       61.35     13.96 o 
  -1   6   6       10.96       -1.23     10.87 o 
   0   6   6     1493.49     1486.04     21.53 o 
   1   6   6       59.51       40.58     11.71 o 
   2   6   6      491.70      486.06     19.18 o 
   3   6   6      579.98      551.17     24.06 o 
   4   6   6       95.91      103.47     40.55 o 
   5   6   6      191.72      222.25     40.46 o 
   6   6   6        1.58       -6.22     41.05 o 
   7   6   6       17.10        5.94     38.98 o 
   8   6   6      117.70       82.32     42.24 o 
 -10   7   6      149.02      110.61     43.81 o 
  -9   7   6        2.67       68.35     25.36 o 
  -8   7   6        0.16       15.90     26.50 o 
  -7   7   6      990.98      981.99     38.87 o 
  -6   7   6       92.86       85.58     35.19 o 
  -5   7   6      260.72      239.39     37.16 o 
  -4   7   6       57.64       57.36     17.21 o 
  -3   7   6        0.28       -5.36     15.94 o 
  -2   7   6       65.82       83.89     17.22 o 
  -1   7   6        9.08       11.39     11.67 o 
   0   7   6       13.22       21.57     16.02 o 
   1   7   6        0.14        2.15     32.55 o 
   2   7   6       87.40       76.56     25.88 o 
   3   7   6      119.70      114.78     26.86 o 
   4   7   6        7.11      -17.36     23.79 o 
   5   7   6        6.70       11.08     24.28 o 
   6   7   6      119.02      163.87     44.36 o 
   7   7   6        0.12       85.99     45.44 o 
 -11   8   6       18.19      -46.85     46.85 o 
 -10   8   6       79.51       78.51     45.98 o 
  -9   8   6       58.22       47.97     24.15 o 
  -8   8   6       52.43       68.91     38.94 o 
  -7   8   6        5.20       28.55     37.42 o 
  -6   8   6     1237.19     1224.67     50.42 o 
  -5   8   6       14.74       50.04     36.09 o 
  -4   8   6      610.80      608.68     24.74 o 
  -3   8   6        8.40       11.05     19.08 o 
  -2   8   6       42.37       35.01     19.25 o 
  -1   8   6      640.71      627.16     28.13 o 
   0   8   6        8.64        7.62     19.48 o 
   1   8   6       83.67       56.16     36.16 o 
   2   8   6      709.42      650.05     74.61 o 
   3   8   6      134.24      135.38     25.96 o 
   4   8   6      193.22      178.96     54.59 o 
   6   8   6        1.36      -40.83     40.83 o 
   7   8   6       34.44      154.41     45.40 o 
 -10   9   6        4.69       65.59     47.17 o 
  -9   9   6        1.13       -7.74     28.68 o 
  -8   9   6       16.70       33.34     29.67 o 
  -7   9   6        6.84       11.08     28.76 o 
  -6   9   6       60.99       77.96     36.34 o 
  -5   9   6        1.45       13.42     38.58 o 
  -4   9   6       27.41       42.87     40.17 o 
  -3   9   6      114.51       62.67     21.22 o 
  -2   9   6       20.15       13.28     20.84 o 
  -1   9   6       25.36       21.22     21.24 o 
   0   9   6      195.67      175.45     23.25 o 
   1   9   6        0.61       12.89     33.54 o 
   2   9   6      351.15      342.95     29.14 o 
   3   9   6      161.65      136.23     45.73 o 
   4   9   6        1.59        4.06     38.41 o 
   5   9   6      157.42      115.11     45.64 o 
   6   9   6       17.29      -42.70     42.70 o 
 -10  10   6        0.09        9.22     66.17 o 
  -9  10   6       14.13      -21.68     29.56 o 
  -8  10   6        5.75       32.22     30.06 o 
  -7  10   6      346.77      336.89     46.18 o 
  -6  10   6        0.00       -5.09     39.90 o 
  -5  10   6       16.54       30.43     39.26 o 
  -4  10   6      140.91      111.04     39.82 o 
  -3  10   6       21.18       30.28     37.63 o 
  -2  10   6      281.42      257.79     23.41 o 
  -1  10   6        0.13       15.78     20.55 o 
   0  10   6       10.26        5.35     20.71 o 
   1  10   6       31.98       18.68     21.68 o 
   2  10   6       81.29       99.07     35.21 o 
   3  10   6       30.03       72.16     26.93 o 
   4  10   6        0.97       51.63     44.63 o 
   5  10   6        0.83       36.59     51.37 o 
  -9  11   6        1.32       30.78     42.62 o 
  -8  11   6       25.45      128.35     38.59 o 
  -7  11   6       15.37      -12.54     40.46 o 
  -6  11   6      223.86      201.42     44.54 o 
  -5  11   6       98.05      164.88     43.18 o 
  -4  11   6       52.37       54.00     40.35 o 
  -3  11   6        1.19        6.07     38.14 o 
  -2  11   6       11.34        8.65     21.60 o 
  -1  11   6       10.29        6.90     21.66 o 
   0  11   6      100.98       76.66     30.36 o 
   1  11   6        0.33      -22.39     22.39 o 
   2  11   6       33.09       18.00     23.67 o 
   3  11   6        2.31       38.38     35.00 o 
   4  11   6      151.58      236.56     49.51 o 
  -8  12   6       13.51      102.39     32.25 o 
  -7  12   6        1.33      -30.71     41.72 o 
  -6  12   6        2.13      -11.26     41.58 o 
  -5  12   6        0.52       64.77     42.47 o 
  -4  12   6        1.50       53.18     40.69 o 
  -3  12   6       12.30       18.51     40.36 o 
  -2  12   6        0.34       -9.67     37.88 o 
  -1  12   6        2.11      -11.11     22.22 o 
   0  12   6       16.58       24.94     24.01 o 
   1  12   6      160.25      137.56     34.90 o 
   2  12   6       10.03      -23.96     23.96 o 
   3  12   6       25.33       24.82     32.74 o 
  -7  13   6        3.27      -46.86     47.39 o 
  -6  13   6        1.35      -46.07     46.07 o 
  -5  13   6       28.25       67.93     45.90 o 
  -4  13   6       49.03      138.36     43.06 o 
  -3  13   6       40.08       28.17     42.40 o 
  -2  13   6        9.61       26.69     40.89 o 
  -1  13   6        5.59       40.37     40.33 o 
   0  13   6       44.55       66.07     21.85 o 
   1  13   6       13.47       13.85     26.08 o 
  -4  14   6       30.82      135.89     47.05 o 
  -3  14   6        8.84       23.71     44.04 o 
  -1 -14   7      184.27      189.56     40.70 o 
   0 -14   7       21.61       83.22     37.82 o 
   1 -14   7        0.15      -39.66     39.66 o 
   2 -14   7      322.36      509.55     47.02 o 
   3 -14   7       11.53       41.34     58.17 o 
   4 -14   7       15.06       45.31     25.40 o 
   5 -14   7        4.95       -1.50     39.04 o 
   6 -14   7        0.08      -22.93     38.68 o 
  -3 -13   7       44.96      134.80     34.12 o 
  -2 -13   7       17.70      -24.18     32.67 o 
  -1 -13   7        4.18       17.89     33.58 o 
   0 -13   7       98.19      114.54     40.94 o 
   1 -13   7        1.17      -39.27     39.27 o 
   2 -13   7       74.14      143.89     27.70 o 
   3 -13   7      289.95      296.67     29.42 o 
   4 -13   7        9.80       33.28     27.12 o 
   5 -13   7       42.51       49.01     37.31 o 
   6 -13   7        1.08      -37.34     37.34 o 
   7 -13   7        2.43       81.47     42.82 o 
  -4 -12   7      103.40       90.05     26.47 o 
  -3 -12   7        0.62        6.42     48.86 o 
  -2 -12   7      473.89      459.00     31.83 o 
  -1 -12   7       67.07       46.74     32.16 o 
   0 -12   7        2.21       15.99     35.78 o 
   1 -12   7      197.94      218.89     30.10 o 
   2 -12   7       57.08       95.32     25.86 o 
   3 -12   7       34.33       42.57     24.80 o 
   4 -12   7       31.97       34.38     23.40 o 
   5 -12   7       17.90       17.30     37.08 o 
   6 -12   7       38.91       44.42     38.58 o 
   7 -12   7        0.72       46.27     39.39 o 
   8 -12   7       39.51      -26.90     39.53 o 
  -5 -11   7        6.38      -23.32     25.24 o 
  -4 -11   7      249.47      234.87     28.33 o 
  -3 -11   7        0.58       18.23     28.68 o 
  -2 -11   7        0.63      -13.68     22.38 o 
  -1 -11   7      502.72      489.52     36.05 o 
   0 -11   7       38.11       29.40     32.81 o 
   1 -11   7        7.11        8.70     26.04 o 
   2 -11   7      993.33     1013.23     33.64 o 
   3 -11   7       52.28       65.71     19.09 o 
   4 -11   7      325.00      322.59     26.15 o 
   5 -11   7      194.30      175.38     38.85 o 
   6 -11   7       54.43       62.38     38.66 o 
   7 -11   7      548.28      584.15     47.96 o 
   8 -11   7        4.26      -38.70     38.70 o 
  -6 -10   7        7.00       29.17     24.10 o 
  -5 -10   7       18.06        2.56     24.53 o 
  -4 -10   7       16.86       25.98     23.03 o 
  -3 -10   7      138.19      132.78     25.46 o 
  -2 -10   7       25.54       16.53     25.07 o 
  -1 -10   7        3.93       -4.74     24.08 o 
   0 -10   7       31.07       19.27     25.10 o 
   1 -10   7       18.68       35.07     22.82 o 
   2 -10   7       37.17       52.17     19.54 o 
   3 -10   7        0.38       -3.52     18.61 o 
   4 -10   7       35.14       39.35     23.16 o 
   5 -10   7       45.40       23.90     21.75 o 
   6 -10   7       66.19       65.87     36.05 o 
   7 -10   7       64.45       22.39     36.45 o 
   8 -10   7      101.38       12.17     37.49 o 
   9 -10   7        2.45      -26.73     34.98 o 
  -7  -9   7        1.08      -13.56     34.93 o 
  -6  -9   7        4.03       24.87     38.39 o 
  -5  -9   7       55.17       66.91     30.09 o 
  -4  -9   7      184.18      173.87     24.96 o 
  -3  -9   7       30.47       27.56     23.95 o 
  -2  -9   7     4477.84     4599.77     53.68 o 
  -1  -9   7       22.58       17.27     23.97 o 
   0  -9   7        6.63       12.19     16.87 o 
   1  -9   7       14.41       13.62     15.03 o 
   2  -9   7       76.42       83.47     19.15 o 
   3  -9   7       10.10      -12.09     18.28 o 
   4  -9   7      530.78      481.18     37.57 o 
   5  -9   7      267.05      238.00     23.77 o 
   6  -9   7     1051.75      972.83     49.41 o 
   7  -9   7        3.13      -36.45     36.45 o 
   8  -9   7       48.55        8.88     36.21 o 
   9  -9   7       37.82       63.05     33.52 o 
  10  -9   7        1.56       26.59     32.14 o 
  -8  -8   7        6.88       10.30     38.03 o 
  -7  -8   7       27.12       19.79     37.08 o 
  -6  -8   7      277.95      298.98     42.77 o 
  -5  -8   7        7.63        2.44     36.68 o 
  -4  -8   7       58.18       58.33     21.30 o 
  -3  -8   7        0.39      -23.73     23.73 o 
  -2  -8   7        6.37       11.11     22.04 o 
  -1  -8   7       91.56      106.87     15.17 o 
   0  -8   7       17.88       21.09     13.69 o 
   1  -8   7       35.55       19.25     13.83 o 
   2  -8   7      248.98      314.95     18.49 o 
   3  -8   7       74.52       79.87     20.41 o 
   4  -8   7      703.62      690.66     20.51 o 
   5  -8   7      196.28      195.34     23.66 o 
   6  -8   7       11.32      -19.63     34.41 o 
   7  -8   7      608.83      557.52     43.13 o 
   8  -8   7        7.47      -12.32     32.31 o 
   9  -8   7       20.71       32.28     33.10 o 
  10  -8   7        7.61      -23.57     29.83 o 
  -9  -7   7        2.46        4.94     39.39 o 
  -8  -7   7       44.50       50.58     38.59 o 
  -7  -7   7        7.03       16.57     38.13 o 
  -6  -7   7       75.86      127.73     35.93 o 
  -5  -7   7       20.84       64.50     36.18 o 
  -4  -7   7        3.94       26.00     34.47 o 
  -3  -7   7     1714.77     1701.24     34.59 o 
  -2  -7   7        1.69        6.26     18.54 o 
  -1  -7   7       14.76       17.88     12.08 o 
   0  -7   7      722.30      733.34     16.11 o 
   1  -7   7        2.75       -6.04     11.36 o 
   2  -7   7      136.54      128.29      9.99 o 
   3  -7   7        0.13       -6.41     13.05 o 
   4  -7   7       67.78       64.44     15.02 o 
   5  -7   7      156.07      136.82     21.10 o 
   6  -7   7       15.88      -24.92     35.57 o 
   7  -7   7       74.39       65.38     32.35 o 
   8  -7   7      192.48      155.12     34.74 o 
   9  -7   7       24.56       75.08     33.07 o 
  10  -7   7       10.02      -29.12     29.12 o 
  -9  -6   7        1.50       31.69     38.90 o 
  -8  -6   7       22.09       69.64     35.34 o 
  -7  -6   7      104.45      102.38     35.87 o 
  -6  -6   7        9.96       13.35     32.22 o 
  -5  -6   7      608.43      605.16     35.57 o 
  -4  -6   7     2198.59     2325.72     35.01 o 
  -3  -6   7       83.29       94.26     14.48 o 
  -2  -6   7     1151.59     1301.31     22.20 o 
  -1  -6   7      104.10      106.43      9.53 o 
   0  -6   7       49.43       35.71      6.74 o 
   1  -6   7      598.89      575.14     13.44 o 
   2  -6   7      248.33      211.59     10.02 o 
   3  -6   7      508.06      479.08     12.72 o 
   4  -6   7       73.01       80.78     13.86 o 
   5  -6   7      407.24      365.17     22.40 o 
   6  -6   7      233.64      202.45     23.05 o 
   7  -6   7       39.03       68.05     22.53 o 
   8  -6   7        6.51       29.59     21.16 o 
   9  -6   7      242.31      142.83     40.44 o 
  10  -6   7        0.05      -22.26     22.26 o 
  11  -6   7        6.16       64.88     23.26 o 
 -10  -5   7        3.03       83.04     74.79 o 
  -9  -5   7       41.62       86.60     26.74 o 
  -8  -5   7        1.26       12.59     23.96 o 
  -7  -5   7       16.04       12.81     23.45 o 
  -6  -5   7     1031.87     1140.63     41.75 o 
  -5  -5   7        3.02       21.02     20.43 o 
  -4  -5   7       25.82       23.33     12.54 o 
  -3  -5   7      871.16      804.01     16.62 o 
  -2  -5   7      398.04      346.68     12.00 o 
  -1  -5   7     1152.48     1160.41     14.21 o 
   0  -5   7        0.02        2.82      6.74 o 
   1  -5   7        0.01        0.20      6.44 o 
   2  -5   7       66.17       36.65      6.16 o 
   3  -5   7       68.01       60.57      9.63 o 
   4  -5   7     3268.01     3246.86     33.66 o 
   5  -5   7      664.49      642.36     23.84 o 
   6  -5   7       36.85       35.89     21.30 o 
   7  -5   7       20.76       25.95     22.61 o 
   8  -5   7       16.63      -20.18     21.06 o 
   9  -5   7       31.67        7.97     23.11 o 
  10  -5   7       11.98       73.27     23.70 o 
  11  -5   7        0.91      207.03     46.79 o 
 -10  -4   7        7.32      -27.45     27.54 o 
  -9  -4   7        3.33      -23.81     23.81 o 
  -8  -4   7       12.70       -3.06     22.39 o 
  -7  -4   7        2.48        1.96     22.34 o 
  -6  -4   7      662.75      653.99     28.54 o 
  -5  -4   7      849.19      807.88     26.51 o 
  -4  -4   7        6.59       12.39     12.13 o 
  -3  -4   7     2044.19     2177.68     22.21 o 
  -2  -4   7      611.64      604.72      8.43 o 
  -1  -4   7       17.91        8.64      5.98 o 
   0  -4   7        1.48        3.80      6.42 o 
   1  -4   7       91.94      103.68      7.20 o 
   2  -4   7        2.10        0.78      6.13 o 
   3  -4   7      926.35      932.72     13.99 o 
   4  -4   7      269.63      262.47     14.48 o 
   5  -4   7      210.88      223.15     19.74 o 
   6  -4   7        2.36       -9.79     21.20 o 
   7  -4   7       53.58       31.11     22.75 o 
   8  -4   7        0.31        1.83     22.18 o 
   9  -4   7       18.38       26.27     23.84 o 
  10  -4   7       22.79       84.76     42.68 o 
  11  -4   7        0.23       24.35     39.84 o 
 -10  -3   7       25.07       28.39     27.07 o 
  -9  -3   7        0.16       25.08     24.90 o 
  -8  -3   7        1.12       27.32     24.41 o 
  -7  -3   7      757.58      791.28     44.45 o 
  -6  -3   7        4.80       -5.97     22.74 o 
  -5  -3   7      265.85      281.35     20.99 o 
  -4  -3   7     5555.94     5606.68     42.84 o 
  -3  -3   7      254.36      242.41     12.33 o 
  -2  -3   7      694.52      771.48     11.13 o 
  -1  -3   7       58.67       46.24      6.38 o 
   0  -3   7       44.12       49.44      6.19 o 
   1  -3   7     2096.17     2089.71     28.37 o 
   2  -3   7      246.65      234.04      6.97 o 
   3  -3   7      785.86      742.64     12.90 o 
   4  -3   7      191.28      172.90     11.14 o 
   5  -3   7      360.32      367.64     17.65 o 
   6  -3   7       42.29       56.87     20.67 o 
   7  -3   7       61.87      121.24     24.15 o 
   8  -3   7        3.21       23.29     35.12 o 
   9  -3   7      175.61      191.49     42.48 o 
  10  -3   7       12.42      -39.54     39.54 o 
  11  -3   7        2.40      -42.29     42.29 o 
 -11  -2   7        9.68       90.51     44.78 o 
 -10  -2   7        7.39       44.31     28.26 o 
  -9  -2   7      193.55      161.33     36.79 o 
  -8  -2   7        6.43      -12.82     23.39 o 
  -7  -2   7       92.96       95.71     24.04 o 
  -6  -2   7      188.00      211.13     28.75 o 
  -5  -2   7       79.67       80.41     18.50 o 
  -4  -2   7      531.10      535.18     14.85 o 
  -3  -2   7      140.44      145.93     10.90 o 
  -2  -2   7       78.60       79.14      6.45 o 
  -1  -2   7     2337.31     2521.51     16.57 o 
   0  -2   7      397.43      408.91     12.96 o 
   1  -2   7      364.80      376.21     11.82 o 
   2  -2   7     2673.10     2573.17     27.62 o 
   3  -2   7      314.65      383.17     12.96 o 
   4  -2   7      899.24      912.31     16.67 o 
   5  -2   7      390.86      327.94     14.67 o 
   6  -2   7       11.49       11.01     31.32 o 
   7  -2   7      904.53      889.69     47.56 o 
   8  -2   7      120.19      128.06     37.19 o 
   9  -2   7      101.61       71.60     40.70 o 
  10  -2   7       61.57       -3.12     38.73 o 
  11  -2   7       22.08        8.26     45.03 o 
 -11  -1   7       64.35       95.05     45.73 o 
 -10  -1   7        0.60      -16.88     29.48 o 
  -9  -1   7        9.24        4.61     27.42 o 
  -8  -1   7      809.44      826.86     51.91 o 
  -7  -1   7        2.32      -10.54     25.18 o 
  -6  -1   7      196.81      192.15     22.29 o 
  -5  -1   7     1460.05     1510.19     28.04 o 
  -4  -1   7       87.66      114.16     11.38 o 
  -3  -1   7        0.03        8.41      6.46 o 
  -2  -1   7     1176.68     1277.77     14.73 o 
  -1  -1   7      265.33      245.05      8.23 o 
   0  -1   7    12947.51    14107.76     51.54 o 
   1  -1   7     5253.09     4999.91     22.71 o 
   2  -1   7      115.77       94.07      6.76 o 
   3  -1   7       51.53       59.41     10.33 o 
   4  -1   7       28.37       19.85     10.81 o 
   5  -1   7       26.35       16.11     11.55 o 
   6  -1   7       80.02       76.98     31.34 o 
   7  -1   7      325.49      314.58     39.49 o 
   8  -1   7      134.04       69.64     39.33 o 
   9  -1   7      149.13      163.30     43.19 o 
  10  -1   7        0.21       22.65     51.84 o 
 -11   0   7        2.27      -44.17     44.17 o 
 -10   0   7        8.01       41.19     40.14 o 
  -9   0   7        0.06        8.41     23.97 o 
  -8   0   7        0.22        0.16     24.48 o 
  -7   0   7      209.75      199.28     24.11 o 
  -6   0   7      106.32      119.32     14.40 o 
  -5   0   7       61.12       42.40     11.66 o 
  -4   0   7      632.76      555.03     12.10 o 
  -3   0   7       34.87       23.30      7.15 o 
  -2   0   7      258.77      342.90     15.25 o 
  -1   0   7      594.08      527.29     15.64 o 
   0   0   7      103.78       93.28     11.18 o 
   1   0   7     2107.26     2110.91     29.92 o 
   2   0   7      842.16      869.01     19.11 o 
   3   0   7     1688.77     1689.38     56.25 o 
   4   0   7      281.34      243.41     12.55 o 
   5   0   7      149.28      178.52     34.36 o 
   6   0   7      386.82      386.06     26.23 o 
   7   0   7      398.37      489.00     31.30 o 
   8   0   7       41.81       30.71     50.96 o 
   9   0   7      319.42      384.75     70.90 o 
  10   0   7       21.56      176.32    136.90 o 
 -11   1   7        4.72       -4.60     45.84 o 
 -10   1   7        3.57      -16.82     38.05 o 
  -9   1   7      681.06      603.29     30.91 o 
  -8   1   7       57.17       30.03     25.20 o 
  -7   1   7      402.46      416.72     26.17 o 
  -6   1   7      147.29      138.56     14.04 o 
  -5   1   7        9.16       22.20      8.92 o 
  -4   1   7       82.64      125.68      7.26 o 
  -3   1   7      415.93      502.63     13.90 o 
  -2   1   7      246.43      270.00     14.35 o 
  -1   1   7      301.25      244.50     20.77 o 
   0   1   7       14.86       11.55     18.46 o 
   1   1   7       79.12       79.08     15.63 o 
   2   1   7     1115.55     1290.23     23.05 o 
   3   1   7     1710.57     1764.35     27.53 o 
   4   1   7      109.01      121.83     18.63 o 
   5   1   7       53.35       58.81     21.12 o 
   6   1   7      134.32      155.40     25.23 o 
   7   1   7     1716.44     1781.23     41.28 o 
   8   1   7       65.03       47.94     25.24 o 
   9   1   7       52.56       72.63     50.87 o 
  10   1   7       86.35       70.17     91.56 o 
 -11   2   7      188.19      214.47     46.64 o 
 -10   2   7       11.46        6.90     24.30 o 
  -9   2   7      201.28      198.15     25.84 o 
  -8   2   7     1067.54     1087.37     68.45 o 
  -7   2   7      335.24      325.68     35.97 o 
  -6   2   7       58.52       67.79     16.11 o 
  -5   2   7      167.32      143.31     11.00 o 
  -4   2   7      644.21      642.90     14.48 o 
  -3   2   7      158.08      162.62     11.58 o 
  -2   2   7        9.67        4.38     10.26 o 
  -1   2   7        4.16        3.32     12.49 o 
   0   2   7      233.33      239.93     14.26 o 
   1   2   7       10.37       19.57     13.99 o 
   2   2   7     2171.21     2187.19     28.85 o 
   3   2   7      262.15      231.80     17.90 o 
   4   2   7        8.38       11.76     18.40 o 
   5   2   7      183.52      202.98     23.00 o 
   6   2   7        1.36        5.26     24.82 o 
   7   2   7      260.19      284.06     26.41 o 
   8   2   7        0.04      -12.60     22.29 o 
   9   2   7      128.31       95.39     24.75 o 
  10   2   7       13.08      -22.10     22.10 o 
 -11   3   7       16.15      -40.00     45.04 o 
 -10   3   7      142.59      196.45     26.20 o 
  -9   3   7      122.43      126.66     33.35 o 
  -8   3   7      297.56      333.73     27.02 o 
  -7   3   7       62.97       64.85     22.73 o 
  -6   3   7        0.77       -6.21     15.10 o 
  -5   3   7      420.00      471.47     14.11 o 
  -4   3   7        4.16        0.13     12.91 o 
  -3   3   7     1749.14     1903.25     27.05 o 
  -2   3   7     4651.51     5067.42     32.75 o 
  -1   3   7        2.08        0.66     11.18 o 
   0   3   7       10.43        8.36     12.78 o 
   1   3   7     1283.55     1333.92     34.23 o 
   2   3   7     1271.42     1330.12     19.55 o 
   3   3   7       10.90       18.61     11.65 o 
   4   3   7        8.00       -7.72     19.52 o 
   5   3   7        1.15      -16.13     22.88 o 
   6   3   7      353.91      350.92     26.83 o 
   7   3   7      203.75      229.12     26.11 o 
   8   3   7       72.14       95.17     23.70 o 
   9   3   7      120.53      160.77     46.23 o 
 -11   4   7       16.92        1.89     46.01 o 
 -10   4   7      282.75      293.97     51.20 o 
  -9   4   7      885.69      839.29     37.11 o 
  -8   4   7        4.86       23.39     25.77 o 
  -7   4   7      320.96      287.87     26.02 o 
  -6   4   7      372.50      346.88     19.25 o 
  -5   4   7       46.10       38.50     18.29 o 
  -4   4   7      794.47      780.10     50.05 o 
  -3   4   7       43.54       50.50     12.21 o 
  -2   4   7       35.91       31.08      7.86 o 
  -1   4   7     4286.20     4270.23     71.33 o 
   0   4   7       14.55       15.46     14.94 o 
   1   4   7      113.29      113.05     17.64 o 
   2   4   7       43.62       34.81     12.09 o 
   3   4   7       24.11       48.53     17.09 o 
   4   4   7      118.25      129.80     39.55 o 
   5   4   7       26.33      -18.14     21.31 o 
   6   4   7       71.16       29.49     21.48 o 
   7   4   7      110.20       90.55     24.06 o 
   8   4   7        0.00      -15.09     41.59 o 
   9   4   7       49.33       33.60     41.09 o 
 -11   5   7      241.99      284.54     48.75 o 
 -10   5   7      179.62      185.58     26.50 o 
  -9   5   7        4.82       21.29     25.33 o 
  -8   5   7     1430.28     1481.62     73.46 o 
  -7   5   7      146.58      151.15     19.70 o 
  -6   5   7        6.28       21.81     22.97 o 
  -5   5   7      408.29      374.90     29.69 o 
  -4   5   7       64.94       41.50     26.29 o 
  -3   5   7       46.12       49.22     11.92 o 
  -2   5   7      129.77      135.66     10.84 o 
  -1   5   7      246.11      217.89     10.32 o 
   0   5   7      944.36      858.88     47.68 o 
   1   5   7       45.64       67.75     17.79 o 
   2   5   7      477.82      498.94     22.76 o 
   3   5   7      277.07      280.30     32.36 o 
   4   5   7       10.06       19.16     21.44 o 
   5   5   7        0.25       26.36     23.92 o 
   6   5   7       12.72      -28.47     40.11 o 
   8   5   7       11.29      -33.03     38.77 o 
 -11   6   7       50.89       53.96     46.95 o 
 -10   6   7        2.02       21.42     25.67 o 
  -9   6   7        5.39       14.52     25.31 o 
  -8   6   7     1290.77     1255.54    102.88 o 
  -7   6   7      527.30      498.07     29.64 o 
  -6   6   7       77.83      101.88     25.19 o 
  -5   6   7       51.30       39.06     28.90 o 
  -4   6   7      327.79      351.26     33.86 o 
  -3   6   7        1.88        2.90     13.82 o 
  -2   6   7     3205.15     3079.18     52.73 o 
  -1   6   7      142.06      124.38     12.44 o 
   0   6   7        6.95        1.86     16.65 o 
   1   6   7     1860.54     1898.08     57.35 o 
   2   6   7       37.66       30.46     16.34 o 
   3   6   7      259.75      219.91     22.42 o 
   4   6   7      169.23      136.59     41.11 o 
   5   6   7       11.57       48.14     40.90 o 
   6   6   7       48.45       49.63     42.41 o 
   7   6   7       12.28        0.38     42.71 o 
   8   6   7       36.82       40.57     43.01 o 
 -11   7   7        8.85      -45.91     45.91 o 
 -10   7   7       36.52        0.17     24.82 o 
  -9   7   7      496.01      511.06     31.86 o 
  -8   7   7       49.78       87.53     37.17 o 
  -7   7   7       72.99       39.14     25.45 o 
  -6   7   7     2045.43     2044.71     55.83 o 
  -5   7   7      140.38      132.44     36.66 o 
  -4   7   7        4.92       16.97     32.40 o 
  -3   7   7       30.95      -14.93     31.74 o 
  -2   7   7        0.59       -4.56     15.94 o 
  -1   7   7      519.04      505.42     16.71 o 
   0   7   7       21.54       16.20     17.08 o 
   1   7   7       92.41       53.89     18.47 o 
   2   7   7        0.33       27.73     26.82 o 
   3   7   7       17.17       -5.59     24.78 o 
   4   7   7       13.21      -23.81     23.81 o 
   5   7   7        7.79      -19.35     25.30 o 
   6   7   7        0.26       28.31     40.80 o 
   7   7   7        0.08       95.36     43.97 o 
 -10   8   7        9.32        7.73     29.85 o 
  -9   8   7      122.75       90.11     46.70 o 
  -8   8   7      141.00      233.59     41.19 o 
  -7   8   7        9.03       20.34     27.47 o 
  -6   8   7      118.10      144.70     36.69 o 
  -5   8   7      230.88      260.04     41.36 o 
  -4   8   7       96.00      108.33     39.75 o 
  -3   8   7      369.42      324.91     40.70 o 
  -2   8   7      128.52      108.69     31.50 o 
  -1   8   7        3.30       21.58     19.33 o 
   0   8   7      823.52      829.34     46.16 o 
   1   8   7      130.20      123.47     37.64 o 
   2   8   7      113.60       91.64     26.60 o 
   3   8   7      201.71      206.49     46.81 o 
   4   8   7       38.11       66.90     26.33 o 
   5   8   7      158.33      132.68     27.84 o 
   6   8   7        0.05      -43.18     43.18 o 
 -10   9   7       20.22       90.30     26.78 o 
  -9   9   7        0.25        3.48     66.19 o 
  -8   9   7      168.47      191.74     30.51 o 
  -7   9   7      272.78      179.07     39.12 o 
  -6   9   7       41.48       53.65     37.44 o 
  -5   9   7       62.19       24.15     36.87 o 
  -4   9   7       93.76       79.56     37.84 o 
  -3   9   7       11.07        4.87     37.54 o 
  -2   9   7       83.44       63.52     37.53 o 
  -1   9   7      112.26       92.32     21.00 o 
   0   9   7      114.07       89.95     21.40 o 
   1   9   7      771.03      725.04     45.24 o 
   2   9   7       38.14       10.86     35.34 o 
   3   9   7       38.58       24.07     26.38 o 
   4   9   7       63.73       80.94     31.95 o 
   5   9   7        7.38       13.79     43.09 o 
   6   9   7        8.89      -44.59     44.59 o 
  -9  10   7      101.76      208.45     91.74 o 
  -8  10   7        0.32       34.61     29.01 o 
  -7  10   7        6.28       -3.45     38.59 o 
  -6  10   7      257.77      338.39     43.44 o 
  -5  10   7       59.79       39.04     39.22 o 
  -4  10   7       18.78       54.59     38.78 o 
  -3  10   7       37.17       23.83     38.20 o 
  -2  10   7        3.93      -10.87     35.49 o 
  -1  10   7      305.67      304.88     22.95 o 
   0  10   7       10.54        4.87     20.79 o 
   1  10   7        0.19        7.52     21.89 o 
   2  10   7       21.36       28.13     36.25 o 
   3  10   7       27.23        0.93     28.07 o 
   4  10   7        4.69       26.45     31.61 o 
   5  10   7        0.49      105.98     43.66 o 
  -9  11   7        4.82      106.21     46.01 o 
  -8  11   7       39.52      126.97     63.74 o 
  -7  11   7        0.53      -40.45     40.45 o 
  -6  11   7        8.19       37.06     42.66 o 
  -5  11   7        0.06       12.03     40.83 o 
  -4  11   7      106.09       69.46     41.16 o 
  -3  11   7        2.30       17.02     39.58 o 
  -2  11   7        0.77        9.51     36.85 o 
  -1  11   7       11.91        5.64     37.17 o 
   0  11   7      185.47      198.19     24.11 o 
   1  11   7      380.55      380.07     27.84 o 
   2  11   7       14.85       40.71     26.36 o 
   3  11   7       87.02      142.55     39.85 o 
  -8  12   7        1.17       80.77     32.39 o 
  -7  12   7        7.58      -15.88     42.92 o 
  -6  12   7        4.83       50.72     43.44 o 
  -5  12   7        1.05      107.43     42.30 o 
  -4  12   7       13.30      -14.18     41.53 o 
  -3  12   7        0.03       28.12     41.33 o 
  -2  12   7        2.76       26.72     40.92 o 
  -1  12   7        0.00      -31.07     39.47 o 
   0  12   7       59.26      -37.91     38.39 o 
   1  12   7       60.32       21.66     45.01 o 
   2  12   7       13.68      -22.88     22.88 o 
  -6  13   7        3.33       38.01     45.16 o 
  -5  13   7       12.73      130.23     46.28 o 
  -4  13   7        4.69       70.61     43.53 o 
  -3  13   7        8.23       10.02     40.83 o 
  -2  13   7        9.15       50.64     42.25 o 
  -1  13   7        3.32        0.87     37.81 o 
   0  13   7       72.29       62.54     42.91 o 
  -1 -14   8       25.86       71.32     38.97 o 
   0 -14   8      343.77      334.23     43.84 o 
   1 -14   8        4.47      -37.99     37.99 o 
   2 -14   8       13.87      125.14     41.00 o 
   3 -14   8      298.78      267.88     35.40 o 
   4 -14   8        2.45      -35.57     35.57 o 
   5 -14   8       17.55      -25.03     39.64 o 
  -3 -13   8       32.62       48.19     30.25 o 
  -2 -13   8       18.25      -20.98     28.42 o 
  -1 -13   8        1.24      -33.76     33.76 o 
   0 -13   8        0.05       36.11     37.76 o 
   1 -13   8      379.20      252.23     40.01 o 
   2 -13   8        6.72       70.59     25.56 o 
   3 -13   8      209.88      175.44     27.84 o 
   4 -13   8       86.85       40.90     35.97 o 
   5 -13   8        0.36        8.48     36.08 o 
   6 -13   8        1.19       25.61     39.49 o 
   7 -13   8        9.81       56.92     40.02 o 
  -4 -12   8       54.77       74.14     39.88 o 
  -3 -12   8        2.31       27.36     51.95 o 
  -2 -12   8       37.19        4.80     48.42 o 
  -1 -12   8       98.83      141.93     27.00 o 
   0 -12   8       15.81       15.02     36.11 o 
   1 -12   8        8.11      -26.23     36.64 o 
   2 -12   8      491.90      602.48     35.00 o 
   3 -12   8       16.67       17.61     20.18 o 
   4 -12   8        0.02       10.05     24.27 o 
   5 -12   8       67.01       19.92     37.04 o 
   6 -12   8        3.11       33.66     37.40 o 
   7 -12   8       79.38      -24.15     38.51 o 
   8 -12   8        7.00      -41.40     41.40 o 
  -5 -11   8       15.58       17.72     22.87 o 
  -4 -11   8       69.79      108.83     25.77 o 
  -3 -11   8       90.65       98.38     25.40 o 
  -2 -11   8       27.96       26.00     23.39 o 
  -1 -11   8       36.28       41.93     25.78 o 
   0 -11   8      789.59      874.00     33.06 o 
   1 -11   8       37.70       30.33     23.77 o 
   2 -11   8      227.83      203.97     21.52 o 
   3 -11   8      760.56      740.92     26.14 o 
   4 -11   8       30.37       41.93     23.62 o 
   5 -11   8      284.06      344.50     40.28 o 
   6 -11   8       76.93       91.09     38.74 o 
   7 -11   8        6.51      -36.82     36.82 o 
   9 -11   8        0.26      -18.18     32.44 o 
  -6 -10   8        0.20        2.20     41.01 o 
  -5 -10   8        0.09       -6.76     26.18 o 
  -4 -10   8        3.26       10.77     22.94 o 
  -3 -10   8        0.20       44.74     23.81 o 
  -2 -10   8      206.22      202.58     25.59 o 
  -1 -10   8        2.94        6.79     23.04 o 
   0 -10   8       16.64       10.45     23.33 o 
   1 -10   8        0.01       -5.18     15.56 o 
   2 -10   8       21.16       24.48     18.54 o 
   3 -10   8       40.58       29.72     18.24 o 
   4 -10   8        8.43       -4.75     22.77 o 
   5 -10   8       12.51       14.79     21.94 o 
   6 -10   8       82.54       59.59     36.76 o 
   7 -10   8        8.63      -36.82     36.82 o 
   8 -10   8        5.68      -36.34     36.34 o 
   9 -10   8       64.25       96.16     33.46 o 
  -7  -9   8        6.68      -29.43     38.67 o 
  -6  -9   8      136.01       81.21     38.00 o 
  -5  -9   8       11.19       21.94     22.15 o 
  -4  -9   8       27.93       14.21     23.30 o 
  -3  -9   8       28.68       19.78     21.15 o 
  -2  -9   8      290.93      341.97     26.42 o 
  -1  -9   8        0.20       11.77     31.78 o 
   0  -9   8        8.80        7.02     14.93 o 
   1  -9   8        0.00       -9.29     15.60 o 
   2  -9   8      469.52      520.61     22.29 o 
   3  -9   8       24.04       33.56     19.09 o 
   4  -9   8      684.10      610.66     29.04 o 
   5  -9   8      562.03      519.75     39.23 o 
   6  -9   8       38.13       23.27     21.68 o 
   7  -9   8       21.52      -36.14     36.14 o 
   8  -9   8        0.51       19.44     32.25 o 
   9  -9   8        0.03       51.16     32.95 o 
  10  -9   8        5.72       -9.31     30.67 o 
  -8  -8   8      154.30      106.45     41.73 o 
  -7  -8   8        6.35       -6.20     36.01 o 
  -6  -8   8       69.62       54.56     39.64 o 
  -5  -8   8       37.68       -2.06     37.38 o 
  -4  -8   8       71.87       34.61     21.69 o 
  -3  -8   8       33.93       10.54     27.66 o 
  -2  -8   8      364.89      355.52     42.99 o 
  -1  -8   8        3.59        0.86     18.19 o 
   0  -8   8     1016.37     1141.63     20.31 o 
   1  -8   8       24.74       25.12     13.92 o 
   2  -8   8       24.38       27.31     14.16 o 
   3  -8   8        6.47       17.02     20.54 o 
   4  -8   8       12.44        2.92     15.71 o 
   5  -8   8      627.05      605.07     21.98 o 
   6  -8   8       40.29        9.16     17.78 o 
   7  -8   8       70.99       72.59     33.98 o 
   8  -8   8      142.30      221.11     35.32 o 
   9  -8   8       19.80       10.11     32.23 o 
  10  -8   8        8.86      -30.78     30.78 o 
  -8  -7   8        4.51       17.28     39.06 o 
  -7  -7   8       36.00       49.55     38.14 o 
  -6  -7   8       44.80       50.88     33.26 o 
  -5  -7   8       56.01      100.11     36.46 o 
  -4  -7   8        6.57       19.07     20.94 o 
  -3  -7   8      107.00      147.28     36.33 o 
  -2  -7   8        6.24       22.73     16.86 o 
  -1  -7   8       31.35       34.95     12.46 o 
   0  -7   8       42.96       39.01     12.64 o 
   1  -7   8        5.17       18.18     12.50 o 
   2  -7   8       21.16       29.11     10.25 o 
   3  -7   8        0.03       -1.91     13.77 o 
   4  -7   8        1.20       -8.15     15.63 o 
   5  -7   8        4.15      -15.17     16.98 o 
   6  -7   8      312.93      411.51     41.39 o 
   7  -7   8        3.01       26.61     31.38 o 
   8  -7   8        0.16       24.00     31.98 o 
   9  -7   8       65.59       48.12     31.77 o 
  10  -7   8       11.02      -28.06     28.86 o 
  -9  -6   8       59.11       81.74     40.80 o 
  -8  -6   8       14.44       44.73     35.04 o 
  -7  -6   8       91.25       67.18     34.58 o 
  -6  -6   8      284.64      222.87     35.82 o 
  -5  -6   8       71.45       66.55     36.65 o 
  -4  -6   8     1282.52     1345.68     50.24 o 
  -3  -6   8      810.18      725.49     23.90 o 
  -2  -6   8      235.20      270.48     13.63 o 
  -1  -6   8      752.67      732.93     15.08 o 
   0  -6   8      100.93      129.76      9.26 o 
   1  -6   8        4.68       -4.05      8.52 o 
   2  -6   8      914.13      919.35     15.99 o 
   3  -6   8        0.29       -3.49     13.92 o 
   4  -6   8      107.23       89.98     20.09 o 
   5  -6   8       37.28       35.35     22.06 o 
   6  -6   8      114.04      137.97     35.51 o 
   7  -6   8      125.58      101.94     32.11 o 
   8  -6   8        0.01      -30.49     30.49 o 
   9  -6   8        4.26      -31.01     31.01 o 
  10  -6   8       34.76       76.77     29.46 o 
  -9  -5   8        1.80        4.33     34.88 o 
  -8  -5   8       56.95       20.37     35.62 o 
  -7  -5   8        2.29      -29.79     33.40 o 
  -6  -5   8      258.43      262.57     38.94 o 
  -5  -5   8      737.94      869.85     43.73 o 
  -4  -5   8        9.68       16.79     16.59 o 
  -3  -5   8     3282.06     3373.98     62.82 o 
  -2  -5   8      521.43      504.44     13.37 o 
  -1  -5   8       34.61       34.52      7.01 o 
   0  -5   8       21.15       15.09      7.14 o 
   1  -5   8        1.49       -1.71      7.46 o 
   2  -5   8      309.38      284.05      9.72 o 
   3  -5   8      733.10      814.65     16.93 o 
   4  -5   8      561.54      544.21     20.43 o 
   5  -5   8     2972.79     2894.21     31.24 o 
   6  -5   8        5.21       -8.65     18.31 o 
   7  -5   8        7.14       -8.13     21.99 o 
   8  -5   8      490.27      474.96     32.24 o 
   9  -5   8        0.21       21.25     23.18 o 
  10  -5   8        0.02      117.91     37.29 o 
 -10  -4   8       48.23       -4.99     28.18 o 
  -9  -4   8        3.68      -22.92     25.28 o 
  -8  -4   8        0.13      -24.28     24.28 o 
  -7  -4   8       56.08       46.55     23.53 o 
  -6  -4   8       85.75       71.79     22.96 o 
  -5  -4   8     1023.25     1037.02     27.88 o 
  -4  -4   8       32.52       21.91     13.05 o 
  -3  -4   8      124.96      126.07     10.46 o 
  -2  -4   8     2503.05     2667.72     24.63 o 
  -1  -4   8      215.67      239.68      7.89 o 
   0  -4   8       97.97       95.43      7.51 o 
   1  -4   8     3935.51     4231.04     37.31 o 
   2  -4   8      257.40      269.52      7.86 o 
   3  -4   8      113.81      105.38      9.77 o 
   4  -4   8       11.53       13.56     10.93 o 
   5  -4   8       14.87        7.52     15.93 o 
   6  -4   8     1417.89     1427.97     27.28 o 
   7  -4   8      332.14      358.02     28.49 o 
   8  -4   8       21.55      102.41     21.84 o 
   9  -4   8        2.05       32.31     39.12 o 
  10  -4   8        0.00      -14.92     40.16 o 
 -10  -3   8        4.01       31.54     28.08 o 
  -9  -3   8       16.87       37.29     26.07 o 
  -8  -3   8       20.77       15.94     29.23 o 
  -7  -3   8       74.37       53.24     24.26 o 
  -6  -3   8      662.51      615.35     26.89 o 
  -5  -3   8       50.90       49.34     19.55 o 
  -4  -3   8     8863.90     9094.10     43.48 o 
  -3  -3   8     4660.23     4625.65    118.10 o 
  -2  -3   8       35.18       32.61      6.88 o 
  -1  -3   8    10395.67    11032.85     35.95 o 
   0  -3   8      255.10      246.12      8.21 o 
   1  -3   8      198.41      182.73      9.04 o 
   2  -3   8      220.79      212.48      7.34 o 
   3  -3   8      676.29      644.33     14.80 o 
   4  -3   8      736.77      723.31     15.01 o 
   5  -3   8        2.04        4.31     11.97 o 
   6  -3   8       47.36       67.69     18.71 o 
   7  -3   8     3143.93     3082.04     47.01 o 
   8  -3   8       18.31       28.86     23.08 o 
   9  -3   8        2.16      -26.22     38.14 o 
  10  -3   8       65.58       21.36     88.07 o 
 -11  -2   8      131.33      185.34     46.48 o 
 -10  -2   8        5.91        5.69     77.69 o 
  -9  -2   8       56.44       67.48     50.20 o 
  -8  -2   8      121.00       85.79     25.28 o 
  -7  -2   8        1.28        2.22     23.69 o 
  -6  -2   8       41.35       33.68     21.73 o 
  -5  -2   8      584.42      671.32     48.51 o 
  -4  -2   8        6.74        4.75     12.02 o 
  -3  -2   8      214.02      242.19     15.41 o 
  -2  -2   8       63.19       57.44      6.70 o 
  -1  -2   8       18.15       18.71      8.37 o 
   0  -2   8     5354.31     5805.87     56.79 o 
   1  -2   8      128.34      122.71      7.74 o 
   2  -2   8      816.75      691.43     14.41 o 
   3  -2   8       13.24       25.96     10.00 o 
   4  -2   8      149.71      157.08     12.99 o 
   5  -2   8     2922.05     2718.66     60.78 o 
   6  -2   8      105.33      100.86     24.47 o 
   7  -2   8       69.34       57.67     25.73 o 
   8  -2   8      964.71     1012.44     35.48 o 
   9  -2   8        0.31      -20.49     26.39 o 
  10  -2   8       41.92       21.85     26.89 o 
 -11  -1   8        0.18        1.46     44.32 o 
 -10  -1   8        1.31       -1.41     25.85 o 
  -9  -1   8      165.62      159.12     27.36 o 
  -8  -1   8        5.75       -8.83     24.15 o 
  -7  -1   8       68.90       65.85     24.73 o 
  -6  -1   8      285.17      240.29     23.45 o 
  -5  -1   8     1735.66     1864.73     67.00 o 
  -4  -1   8       54.85       50.00     11.50 o 
  -3  -1   8      318.24      329.15     12.35 o 
  -2  -1   8    27195.61    28594.41    113.64 o 
  -1  -1   8     1158.28     1235.95     20.92 o 
   0  -1   8        2.36        2.37     10.85 o 
   1  -1   8    10574.65    11476.97     54.20 o 
   2  -1   8      997.43     1048.42     12.80 o 
   3  -1   8       17.68       16.71     13.94 o 
   4  -1   8       50.90       51.22     11.61 o 
   5  -1   8      491.27      470.25     24.06 o 
   6  -1   8      781.92      781.93     35.08 o 
   7  -1   8      580.42      620.87     52.01 o 
   8  -1   8       65.17       76.47     29.66 o 
   9  -1   8       32.45       12.76     29.93 o 
  10  -1   8       10.59        1.87    111.46 o 
 -11   0   8       36.90       -4.59     42.83 o 
 -10   0   8       84.05       98.23     29.71 o 
  -9   0   8      333.51      270.71     36.46 o 
  -8   0   8        8.96      -18.83     23.36 o 
  -7   0   8        9.66      -17.88     22.79 o 
  -6   0   8       58.43       53.45     14.69 o 
  -5   0   8      444.02      429.12     12.37 o 
  -4   0   8     1952.66     1811.56     16.51 o 
  -3   0   8     1184.67     1095.30     14.24 o 
  -2   0   8      251.83      251.59     29.86 o 
  -1   0   8     1725.34     1840.52     27.54 o 
   0   0   8       33.21       16.25     10.82 o 
   1   0   8        7.31        9.65      8.67 o 
   2   0   8      397.11      431.99     12.94 o 
   3   0   8      813.00      800.00     21.48 o 
   4   0   8      710.24      687.27     23.85 o 
   5   0   8        0.22       11.90     20.43 o 
   6   0   8      261.67      273.57     27.43 o 
   7   0   8     2153.54     2230.41     55.03 o 
   8   0   8        0.23       -2.68     25.43 o 
   9   0   8        5.63       36.06     73.96 o 
  10   0   8       96.96       99.00     72.74 o 
 -11   1   8       25.60      -16.96     45.87 o 
 -10   1   8        7.15        4.09     45.46 o 
  -9   1   8        2.66       -8.89     26.00 o 
  -8   1   8        8.91       26.14     24.40 o 
  -7   1   8      105.52       87.59     24.04 o 
  -6   1   8       71.71       78.34     18.07 o 
  -5   1   8      139.21      119.81     14.49 o 
  -4   1   8      111.83      101.24      7.91 o 
  -3   1   8     4182.50     4310.45     60.50 o 
  -2   1   8      588.02      596.53     24.04 o 
  -1   1   8       12.93       -9.90     13.36 o 
   0   1   8     8528.07    10231.10     77.94 o 
   1   1   8      824.91      873.98     20.02 o 
   2   1   8      235.40      272.54     17.41 o 
   3   1   8      597.25      676.41     35.01 o 
   4   1   8       68.08       68.67     19.87 o 
   5   1   8      135.54      164.25     28.57 o 
   6   1   8      296.64      321.62     26.18 o 
   7   1   8       91.36       74.69     24.71 o 
   8   1   8       46.32       25.06     24.99 o 
   9   1   8        5.92      -25.26     25.26 o 
  10   1   8       44.80      -13.58     33.71 o 
 -11   2   8       12.06       54.00     43.38 o 
 -10   2   8       61.45       35.26     25.11 o 
  -9   2   8      341.14      373.60     28.64 o 
  -8   2   8      149.73      155.22     26.13 o 
  -7   2   8      166.48      146.87     25.26 o 
  -6   2   8        8.33       11.92     15.17 o 
  -5   2   8     1311.96     1370.92     18.12 o 
  -4   2   8       54.52       66.41      7.63 o 
  -3   2   8     1509.92     1606.03     33.04 o 
  -2   2   8     5605.13     5895.98     34.83 o 
  -1   2   8      140.46      137.70     14.52 o 
   0   2   8      414.23      417.79     25.52 o 
   1   2   8      681.95      729.82     20.50 o 
   2   2   8        9.84       -5.25     16.48 o 
   3   2   8       47.24       52.10     18.57 o 
   4   2   8       92.94      123.42     21.13 o 
   5   2   8       37.88       51.73     23.90 o 
   6   2   8      201.17      238.45     25.45 o 
   7   2   8      144.38      140.12     24.15 o 
   8   2   8        8.25       -0.82     23.51 o 
   9   2   8        0.41       33.79     23.45 o 
 -11   3   8       14.12      -33.31     43.31 o 
 -10   3   8        3.80       36.54     26.41 o 
  -9   3   8       53.55       38.32     28.24 o 
  -8   3   8       52.59       30.13     23.98 o 
  -7   3   8      101.64       90.16     25.38 o 
  -6   3   8      335.17      337.43     17.47 o 
  -5   3   8       13.72       25.36     14.06 o 
  -4   3   8       44.77       32.75     11.76 o 
  -3   3   8     1326.72     1283.44     64.54 o 
  -2   3   8      929.38      954.45     18.48 o 
  -1   3   8      292.28      226.94     16.08 o 
   0   3   8       46.59       42.71     18.41 o 
   1   3   8       83.64      101.40     14.04 o 
   2   3   8      917.38      873.70     23.97 o 
   3   3   8      121.33      123.78     13.78 o 
   4   3   8      471.31      512.67     32.22 o 
   5   3   8        1.49      -11.58     22.77 o 
   6   3   8        0.25      -21.70     21.70 o 
   7   3   8       89.16       66.02     23.27 o 
   8   3   8       17.82       50.24     22.70 o 
   9   3   8       14.38      139.18     25.68 o 
 -11   4   8       45.47       28.51     46.96 o 
 -10   4   8        8.08        5.38     25.54 o 
  -9   4   8       21.68       22.89     30.32 o 
  -8   4   8       79.96       69.90     25.39 o 
  -7   4   8      187.91      207.44     26.61 o 
  -6   4   8      343.17      368.34     19.74 o 
  -5   4   8       14.25       35.53     23.94 o 
  -4   4   8       93.85       84.56     22.66 o 
  -3   4   8     1049.73     1153.63     36.09 o 
  -2   4   8      674.98      618.58     12.13 o 
  -1   4   8       11.86       14.91     12.18 o 
   0   4   8       79.64       83.25     14.45 o 
   1   4   8       83.41       83.68     13.69 o 
   2   4   8      138.92      124.86     16.28 o 
   3   4   8       85.67       65.05     20.70 o 
   4   4   8       62.70       58.91     22.78 o 
   5   4   8      111.58      115.22     23.86 o 
   6   4   8        4.17      -21.28     21.28 o 
   7   4   8        1.45      -13.86     22.70 o 
   8   4   8       96.60       76.78     24.84 o 
 -11   5   8       25.05       55.74     45.39 o 
 -10   5   8      342.11      310.42     45.85 o 
  -9   5   8       27.34       45.03     25.72 o 
  -8   5   8       95.75      111.28     26.17 o 
  -7   5   8      238.66      194.70     28.02 o 
  -6   5   8       76.55       82.93     23.10 o 
  -5   5   8      766.67      806.61     37.30 o 
  -4   5   8      723.41      647.39     35.34 o 
  -3   5   8       60.70       54.03     27.05 o 
  -2   5   8      265.62      259.22     11.98 o 
  -1   5   8        7.57       11.43     10.19 o 
   0   5   8        8.49        2.49     14.28 o 
   1   5   8      317.01      323.38     21.28 o 
   2   5   8      150.89      165.17     20.37 o 
   3   5   8      353.21      367.80     25.49 o 
   4   5   8        0.03       -3.98     22.21 o 
   5   5   8      163.56      185.43     23.18 o 
   6   5   8        1.16       21.64     39.96 o 
   7   5   8        1.75      -37.98     37.98 o 
 -11   6   8        8.92      -51.76     51.76 o 
 -10   6   8       32.08       18.70     30.38 o 
  -9   6   8       95.72      104.99     28.95 o 
  -8   6   8        7.35       12.11     25.36 o 
  -7   6   8      261.47      243.00     41.45 o 
  -6   6   8      157.18      182.66     35.05 o 
  -5   6   8       89.96      109.86     31.31 o 
  -4   6   8        0.26       -7.52     29.29 o 
  -3   6   8       87.56       78.68     30.49 o 
  -2   6   8       21.97       20.85     18.42 o 
  -1   6   8      155.21      157.66     13.71 o 
   0   6   8        3.92        9.86     18.52 o 
   1   6   8      245.64      249.21     35.46 o 
   2   6   8     1084.27     1123.92     44.92 o 
   3   6   8       79.35       66.05     38.36 o 
   4   6   8      486.32      424.40     46.38 o 
   5   6   8        2.90       36.20     40.33 o 
   6   6   8       14.22       60.40     39.46 o 
   7   6   8       49.28      118.55     46.23 o 
 -11   7   8       35.83      -37.28     47.70 o 
 -10   7   8        5.72       11.14     25.66 o 
  -9   7   8       96.34       79.16     27.35 o 
  -8   7   8      216.36      218.36     21.42 o 
  -7   7   8        1.93       20.90     26.29 o 
  -6   7   8     1386.67     1380.21     51.92 o 
  -5   7   8      452.27      408.71     40.09 o 
  -4   7   8       43.28       11.89     35.14 o 
  -3   7   8      266.87      270.88     39.31 o 
  -2   7   8       15.71        8.50     34.24 o 
  -1   7   8        4.51        0.90     13.05 o 
   0   7   8       51.71       24.25     19.14 o 
   1   7   8      391.20      344.70     23.20 o 
   2   7   8        8.84       25.88     26.31 o 
   3   7   8        4.58        2.07     26.17 o 
   4   7   8       68.59       15.81     25.42 o 
   5   7   8        7.60      -25.83     25.83 o 
   6   7   8        0.05      -33.81     42.28 o 
   7   7   8       26.65       26.36     42.19 o 
 -10   8   8       90.88       84.57     56.86 o 
  -9   8   8        0.66      -16.80     27.16 o 
  -8   8   8        0.23      -11.29     29.94 o 
  -7   8   8      430.67      427.71     31.08 o 
  -6   8   8       25.70       49.95     34.01 o 
  -5   8   8        1.97        3.91     36.46 o 
  -4   8   8      242.42      324.25     40.94 o 
  -3   8   8      123.24       75.02     37.85 o 
  -2   8   8       43.09       75.50     38.34 o 
  -1   8   8       56.29       37.53     39.33 o 
   0   8   8      238.90      222.46     22.43 o 
   1   8   8     1202.64     1139.55     53.17 o 
   2   8   8       27.94       13.04     26.66 o 
   3   8   8      341.84      384.08     49.09 o 
   4   8   8       55.48      102.17     27.30 o 
   5   8   8       92.07       61.30     40.89 o 
   6   8   8       17.92      -41.70     41.70 o 
 -10   9   8       28.42       56.91     28.26 o 
  -9   9   8        0.26        8.03     87.20 o 
  -8   9   8        8.32       20.28     28.97 o 
  -7   9   8      321.44      262.25     40.06 o 
  -6   9   8        0.07       51.74     36.94 o 
  -5   9   8       78.53       74.85     37.56 o 
  -4   9   8      478.45      460.41     44.03 o 
  -3   9   8        3.26      -26.99     35.76 o 
  -2   9   8       36.57       11.92     35.57 o 
  -1   9   8       25.61        6.40     36.57 o 
   0   9   8      541.93      503.32     38.65 o 
   1   9   8       42.52       26.74     37.73 o 
   2   9   8      127.14       90.40     36.39 o 
   3   9   8       12.15       15.98     26.60 o 
   4   9   8       82.25       72.79     28.99 o 
   5   9   8        3.46       45.10     39.67 o 
  -9  10   8      104.67      163.85    110.02 o 
  -8  10   8      222.46      217.17     74.31 o 
  -7  10   8        4.93       12.31     39.68 o 
  -6  10   8       55.83      115.46     38.25 o 
  -5  10   8       85.25       79.33     40.39 o 
  -4  10   8       23.65       50.63     39.55 o 
  -3  10   8      168.51      142.36     42.17 o 
  -2  10   8        0.82       -5.91     37.43 o 
  -1  10   8       56.77       49.56     37.01 o 
   0  10   8       82.62       65.39     38.95 o 
   1  10   8       76.23       55.97     22.43 o 
   2  10   8        0.07       -6.79     36.98 o 
   3  10   8       15.02      -14.27     36.86 o 
   4  10   8       33.24      107.19     45.43 o 
  -8  11   8        0.82       28.46     60.69 o 
  -7  11   8      213.60      172.01     42.64 o 
  -6  11   8       50.48      105.27     41.29 o 
  -5  11   8       78.96       37.72     40.62 o 
  -4  11   8        9.82       -3.75     41.83 o 
  -3  11   8       75.39      104.97     40.60 o 
  -2  11   8       73.94       37.72     37.68 o 
  -1  11   8       34.79      -37.89     37.89 o 
   0  11   8       76.74       73.77     38.79 o 
   1  11   8      144.69      200.90     41.46 o 
   2  11   8      150.57      179.76     24.37 o 
   3  11   8       37.57       78.95     39.28 o 
  -7  12   8       77.19       59.49     43.75 o 
  -6  12   8        7.90      154.67     44.58 o 
  -5  12   8       24.83       59.59     41.48 o 
  -4  12   8       56.50       21.07     42.83 o 
  -3  12   8        1.80       67.08     40.92 o 
  -2  12   8       17.76       54.27     39.45 o 
  -1  12   8        8.37       -7.87     37.81 o 
   0  12   8       76.63        5.33     39.47 o 
   1  12   8        2.44      -38.32     38.32 o 
  -5  13   8       27.20      136.85     47.45 o 
  -4  13   8       21.25       38.76     42.84 o 
  -3  13   8       11.38       -6.05     41.32 o 
  -2  13   8        6.33       93.47     43.03 o 
  -1  13   8        0.08       31.40     41.19 o 
   0 -14   9        6.32      -35.62     35.62 o 
   1 -14   9       15.23      -26.85     37.44 o 
   2 -14   9       30.21       92.39     37.90 o 
   3 -14   9       15.21       -9.89     26.05 o 
   4 -14   9       51.58       53.78     39.58 o 
  -2 -13   9        0.65      -17.37     23.98 o 
  -1 -13   9      123.11       80.99     37.85 o 
   0 -13   9        0.84      -33.40     33.40 o 
   1 -13   9       10.04      -19.06     36.69 o 
   2 -13   9      554.96      573.71     47.98 o 
   3 -13   9       22.33      -13.28     25.80 o 
   4 -13   9        3.53       -0.14     25.84 o 
   5 -13   9      100.41      162.98     41.12 o 
   6 -13   9        0.38      -19.71     38.45 o 
  -4 -12   9       18.59       83.66     52.53 o 
  -3 -12   9      185.98      134.36     27.91 o 
  -2 -12   9       47.71       37.28     25.03 o 
  -1 -12   9        3.45        4.26     26.75 o 
   0 -12   9       19.74       43.43     25.60 o 
   1 -12   9       13.42      -21.44     36.07 o 
   2 -12   9       22.40       86.58     63.26 o 
   3 -12   9       89.78       66.27     20.42 o 
   4 -12   9       37.85       34.67     25.11 o 
   5 -12   9       16.16       67.18     38.58 o 
   6 -12   9        3.54      -13.71     35.94 o 
   7 -12   9        4.93      -37.30     37.30 o 
  -5 -11   9        6.76       30.81     29.54 o 
  -4 -11   9      216.48      314.00     27.93 o 
  -3 -11   9        0.04       10.35     24.03 o 
  -2 -11   9      177.10      153.89     42.07 o 
  -1 -11   9        6.60        6.30     24.62 o 
   0 -11   9       23.55       26.58     23.69 o 
   1 -11   9      475.04      417.52     29.95 o 
   2 -11   9       67.31       85.49     20.18 o 
   3 -11   9        7.12       20.00     19.95 o 
   4 -11   9      868.01      863.91     51.32 o 
   5 -11   9        2.26      -19.61     23.67 o 
   6 -11   9      158.97      101.32     38.49 o 
   7 -11   9      102.39       -5.65     37.65 o 
   8 -11   9        0.95      -24.17     34.21 o 
  -6 -10   9       16.30      -26.94     26.94 o 
  -5 -10   9        0.34       -8.67     24.03 o 
  -4 -10   9       41.07       53.56     22.89 o 
  -3 -10   9      243.16      234.35     25.89 o 
  -2 -10   9        6.70       -4.38     23.09 o 
  -1 -10   9      380.79      350.83     26.03 o 
   0 -10   9        9.65       -0.30     18.09 o 
   1 -10   9       48.27       36.95     14.82 o 
   2 -10   9     1149.47     1137.77     33.39 o 
   3 -10   9       13.72       12.76     19.10 o 
   4 -10   9       22.92       43.35     22.85 o 
   5 -10   9      267.11      268.99     50.12 o 
   6 -10   9        4.53      -29.22     37.15 o 
   7 -10   9      144.25      112.13     36.73 o 
   8 -10   9        0.27       22.01     33.38 o 
   9 -10   9       11.54       50.71     57.52 o 
  -7  -9   9       38.95       -7.92     40.56 o 
  -6  -9   9        0.78        7.32     22.83 o 
  -5  -9   9      158.54      129.94     37.28 o 
  -4  -9   9        9.93       -1.75     25.04 o 
  -3  -9   9        0.85        6.13     22.89 o 
  -2  -9   9       61.66       52.06     22.68 o 
  -1  -9   9        7.34       17.62     19.63 o 
   0  -9   9       10.48       12.72     17.93 o 
   1  -9   9       21.91       22.49     15.86 o 
   2  -9   9        6.99       12.08     15.60 o 
   3  -9   9      399.59      445.91     26.41 o 
   4  -9   9       50.80       33.74     32.79 o 
   5  -9   9      544.43      462.47     27.43 o 
   6  -9   9      183.27      118.46     22.38 o 
   7  -9   9        0.05        6.51     22.82 o 
   8  -9   9        0.04       37.27     26.86 o 
   9  -9   9        4.76       15.33     24.15 o 
  -8  -8   9        3.82      -11.82     39.73 o 
  -7  -8   9       36.03       92.05     42.15 o 
  -6  -8   9        8.43       30.04     37.21 o 
  -5  -8   9        2.67       -8.93     20.52 o 
  -4  -8   9       38.77       30.06     20.43 o 
  -3  -8   9        0.48        2.70     20.92 o 
  -2  -8   9     1131.30     1083.82     31.45 o 
  -1  -8   9       77.85       79.55     19.22 o 
   0  -8   9       13.86       10.15     14.35 o 
   1  -8   9      998.94     1114.36     20.74 o 
   2  -8   9        5.30        5.00     14.64 o 
   3  -8   9       41.97       14.55     21.79 o 
   4  -8   9     1694.71     1674.76     27.84 o 
   5  -8   9        3.08       12.61     17.37 o 
   6  -8   9      776.48      687.95     34.81 o 
   7  -8   9      320.07      277.81     25.58 o 
   8  -8   9        1.65        7.75     22.69 o 
   9  -8   9       54.68       51.52     27.76 o 
  10  -8   9        0.80      -27.68     56.87 o 
  -8  -7   9       23.13       76.84     36.65 o 
  -7  -7   9        6.31       43.32     35.54 o 
  -6  -7   9       13.70        5.35     35.82 o 
  -5  -7   9      115.34      133.16     33.95 o 
  -4  -7   9       62.71       62.64     21.22 o 
  -3  -7   9      260.08      275.41     23.23 o 
  -2  -7   9        6.17        9.49     17.37 o 
  -1  -7   9      592.40      567.77     20.63 o 
   0  -7   9       62.30       58.83     12.84 o 
   1  -7   9        3.67       14.69     13.04 o 
   2  -7   9     1386.65     1391.66     17.87 o 
   3  -7   9        0.30      -10.73     14.85 o 
   4  -7   9       13.27       10.56     16.72 o 
   5  -7   9        4.28        1.16     22.60 o 
   6  -7   9        8.07       10.27     21.80 o 
   7  -7   9       17.56      -19.74     22.52 o 
   8  -7   9       17.02       12.04     23.15 o 
   9  -7   9        2.44      -22.68     28.99 o 
  10  -7   9       57.09       59.67     22.69 o 
  -9  -6   9        3.89       16.70     36.03 o 
  -8  -6   9      110.66      116.66     39.96 o 
  -7  -6   9        2.89        1.30     35.47 o 
  -6  -6   9       12.33       16.65     34.88 o 
  -5  -6   9      339.21      321.72     39.09 o 
  -4  -6   9      184.36      194.25     21.72 o 
  -3  -6   9      164.74      148.64     17.88 o 
  -2  -6   9      132.85      152.39     15.88 o 
  -1  -6   9       57.31       71.60     11.35 o 
   0  -6   9       63.00       58.89      9.12 o 
   1  -6   9       19.40       23.61      9.48 o 
   2  -6   9       47.32       61.64     11.16 o 
   3  -6   9     1144.09     1185.50     22.50 o 
   4  -6   9        9.19       -1.31     19.21 o 
   5  -6   9      718.47      713.14     29.25 o 
   6  -6   9      641.19      643.85     48.73 o 
   7  -6   9        0.54      -17.10     21.26 o 
   8  -6   9      115.13       89.77     22.85 o 
   9  -6   9        0.17       21.26     23.11 o 
  10  -6   9        0.72       42.48     42.76 o 
  -9  -5   9        1.09        4.42     40.01 o 
  -8  -5   9       15.50        0.17     36.24 o 
  -7  -5   9        1.99       -2.78     34.45 o 
  -6  -5   9      201.86      180.80     35.33 o 
  -5  -5   9      260.86      250.07     39.61 o 
  -4  -5   9      238.07      187.20     18.95 o 
  -3  -5   9      951.56     1001.09     18.73 o 
  -2  -5   9     3720.07     3764.69     28.83 o 
  -1  -5   9       60.91       60.56      8.21 o 
   0  -5   9       45.62       38.60      8.42 o 
   1  -5   9     3306.92     3299.95     38.13 o 
   2  -5   9       18.69       20.29     10.80 o 
   3  -5   9      329.34      303.47     20.14 o 
   4  -5   9     2726.34     2779.40     38.61 o 
   5  -5   9      264.17      274.37     24.78 o 
   6  -5   9      259.35      242.93     25.99 o 
   7  -5   9      118.74      107.09     23.78 o 
   8  -5   9        0.07        0.48     22.51 o 
   9  -5   9      132.81      176.50     43.84 o 
  10  -5   9        0.28        9.91     33.30 o 
 -10  -4   9        1.24       10.50     37.20 o 
  -9  -4   9      111.97      134.16     40.99 o 
  -8  -4   9       16.57       56.20     37.10 o 
  -7  -4   9        2.36       28.37     33.37 o 
  -6  -4   9      183.22      118.24     38.24 o 
  -5  -4   9        0.70      -36.42     36.42 o 
  -4  -4   9      150.90      155.41     15.21 o 
  -3  -4   9      212.18      178.69     11.94 o 
  -2  -4   9       41.53       47.17      9.60 o 
  -1  -4   9      697.60      723.55     10.59 o 
   0  -4   9      513.06      489.98      9.76 o 
   1  -4   9       48.18       49.05      9.19 o 
   2  -4   9       17.12       35.23      9.03 o 
   3  -4   9      103.72      100.55     17.22 o 
   4  -4   9       18.17       12.56     14.22 o 
   5  -4   9       97.71       97.86     17.61 o 
   6  -4   9      227.92      209.66     20.34 o 
   7  -4   9      323.49      259.30     20.71 o 
   8  -4   9       43.83       44.67     24.68 o 
   9  -4   9       19.37        8.84     24.72 o 
  10  -4   9       20.07      -20.80     30.17 o 
 -10  -3   9       31.84       99.21     39.85 o 
  -9  -3   9       42.60       62.58     51.98 o 
  -8  -3   9      179.03      205.92     26.79 o 
  -7  -3   9        7.89        6.93     23.75 o 
  -6  -3   9        5.41        8.93     22.52 o 
  -5  -3   9      584.70      598.19     36.94 o 
  -4  -3   9     1746.78     1778.89     34.66 o 
  -3  -3   9     3822.88     3906.94     63.99 o 
  -2  -3   9      449.13      458.52     12.95 o 
  -1  -3   9      850.33      868.34     13.68 o 
   0  -3   9     9607.46     9648.13     49.70 o 
   1  -3   9      480.82      402.64     12.43 o 
   2  -3   9       19.93       18.37      6.51 o 
   3  -3   9     3299.88     3271.78     45.13 o 
   4  -3   9        1.85       17.93     11.12 o 
   5  -3   9      734.22      617.21     18.77 o 
   6  -3   9     1196.00     1142.46     32.39 o 
   7  -3   9       25.75        4.22     23.83 o 
   8  -3   9      265.71      183.34     27.48 o 
   9  -3   9       49.78        7.68     24.86 o 
  10  -3   9        8.66      -37.76     37.76 o 
 -10  -2   9        0.07       31.39     41.81 o 
  -9  -2   9      111.24      135.87     26.91 o 
  -8  -2   9        9.05        0.74     22.76 o 
  -7  -2   9      157.20      149.64     25.47 o 
  -6  -2   9       63.17       59.19     22.01 o 
  -5  -2   9      196.56      190.72     29.85 o 
  -4  -2   9      521.74      543.03     16.21 o 
  -3  -2   9      720.06      684.14     13.18 o 
  -2  -2   9     4165.08     4451.82     35.32 o 
  -1  -2   9       41.56       27.56      8.92 o 
   0  -2   9        7.17        9.27     12.24 o 
   1  -2   9     5256.54     5312.76     72.19 o 
   2  -2   9      693.26      697.90     11.68 o 
   3  -2   9        0.00       -2.73     10.13 o 
   4  -2   9      655.00      633.35     16.89 o 
   5  -2   9      436.22      427.62     17.00 o 
   6  -2   9        0.16       -0.55     24.30 o 
   7  -2   9      199.75      177.61     25.99 o 
   8  -2   9       53.44       46.38     39.65 o 
   9  -2   9      205.34      261.42     43.23 o 
  10  -2   9        0.05       10.77     53.05 o 
 -11  -1   9      103.99       73.14     28.80 o 
 -10  -1   9       48.64       52.11     57.29 o 
  -9  -1   9      621.53      732.89     59.10 o 
  -8  -1   9       61.71       44.68     31.90 o 
  -7  -1   9       69.13       57.09     24.32 o 
  -6  -1   9       89.88       78.35     21.77 o 
  -5  -1   9        0.11       -1.90     12.55 o 
  -4  -1   9      115.42      109.73     12.78 o 
  -3  -1   9      214.70      189.64      8.25 o 
  -2  -1   9      511.05      465.73      9.03 o 
  -1  -1   9    13347.43    14366.07     61.91 o 
   0  -1   9      100.76       93.94     13.33 o 
   1  -1   9      743.95      795.70     13.24 o 
   2  -1   9     2788.37     2638.91     28.56 o 
   3  -1   9       85.15       90.97     22.31 o 
   4  -1   9        5.43        0.67     12.39 o 
   5  -1   9      276.72      263.88     23.68 o 
   6  -1   9      132.25      156.89     25.18 o 
   7  -1   9       48.49       41.35     27.98 o 
   8  -1   9       36.00       46.00     64.49 o 
   9  -1   9        4.61       54.78     71.21 o 
  10  -1   9        1.11       28.58    112.07 o 
 -11   0   9       21.56       16.95     47.61 o 
 -10   0   9        0.09       13.78     26.19 o 
  -9   0   9        0.59        8.96     26.23 o 
  -8   0   9      365.98      369.41     28.33 o 
  -7   0   9       38.24       38.92     24.63 o 
  -6   0   9       36.26       22.84     16.26 o 
  -5   0   9        7.85        1.67     10.55 o 
  -4   0   9     2076.22     2024.73     26.53 o 
  -3   0   9     1391.14     1349.35     22.54 o 
  -2   0   9     1928.35     1978.08     28.15 o 
  -1   0   9      207.87      199.05     15.72 o 
   0   0   9    18995.68    20430.29    168.75 o 
   1   0   9     1110.80     1201.31     50.68 o 
   2   0   9      235.11      264.79     10.78 o 
   3   0   9     1355.59     1462.11     83.04 o 
   4   0   9        0.14        9.13     19.61 o 
   5   0   9        0.90        7.45     21.69 o 
   6   0   9      734.38      703.63     55.03 o 
   7   0   9      131.81      148.33     26.68 o 
   8   0   9      460.74      494.11     37.12 o 
   9   0   9       12.18        3.61     25.34 o 
  10   0   9       17.29        7.66     24.37 o 
 -11   1   9        0.01      -25.80     53.73 o 
 -10   1   9       88.58       88.37     27.26 o 
  -9   1   9       55.26        7.43     25.39 o 
  -8   1   9       22.06       40.10     23.27 o 
  -7   1   9      270.36      226.66     26.34 o 
  -6   1   9      148.45      110.40     22.89 o 
  -5   1   9      603.35      599.88     20.75 o 
  -4   1   9      301.42      314.67     10.00 o 
  -3   1   9        0.82       -3.65     13.21 o 
  -2   1   9      682.02      579.05     20.04 o 
  -1   1   9        3.35        1.86     14.38 o 
   0   1   9      130.32       97.76     24.22 o 
   1   1   9      322.56      319.36     17.31 o 
   2   1   9      162.57      179.66     17.51 o 
   3   1   9       12.13       33.19     23.77 o 
   4   1   9      268.01      236.65     24.19 o 
   5   1   9      195.35      194.35     24.03 o 
   6   1   9      461.60      469.79     29.03 o 
   7   1   9        3.09       17.99     23.66 o 
   8   1   9        1.23        2.74     30.58 o 
   9   1   9       44.77       24.63     24.93 o 
 -11   2   9       19.59      -18.14     34.55 o 
 -10   2   9       18.58        1.49     25.98 o 
  -9   2   9      494.52      475.02     30.98 o 
  -8   2   9      106.77       96.86     26.48 o 
  -7   2   9       27.91       22.10     24.87 o 
  -6   2   9       52.31       61.01     23.69 o 
  -5   2   9       25.25       27.50     13.92 o 
  -4   2   9      227.68      211.95     13.50 o 
  -3   2   9      606.70      597.43     22.27 o 
  -2   2   9      385.80      411.35     15.05 o 
  -1   2   9     4821.91     5086.05     61.31 o 
   0   2   9       42.96       43.05     22.92 o 
   1   2   9      388.97      380.96     18.99 o 
   2   2   9     4642.04     5082.35     44.39 o 
   3   2   9       36.76       53.36     19.97 o 
   4   2   9        5.31       12.30     21.16 o 
   5   2   9      132.73      102.52     23.67 o 
   6   2   9       62.15       45.56     25.92 o 
   7   2   9       58.62       72.63     34.51 o 
   8   2   9       48.07       89.30     30.70 o 
   9   2   9       20.21       76.54     25.34 o 
 -11   3   9       18.16       42.35     34.02 o 
 -10   3   9       14.06       41.84     25.49 o 
  -9   3   9       63.79       21.81     25.36 o 
  -8   3   9      548.37      592.72     30.48 o 
  -7   3   9       11.95       15.02     26.25 o 
  -6   3   9        2.07       -0.71     22.67 o 
  -5   3   9       89.57       76.93     15.56 o 
  -4   3   9        0.16       12.05     16.90 o 
  -3   3   9     4045.46     4062.87     55.66 o 
  -2   3   9      523.36      470.38     16.74 o 
  -1   3   9      188.96      162.77     17.32 o 
   0   3   9     4746.83     4728.43    198.84 o 
   1   3   9      222.19      209.68     15.14 o 
   2   3   9      346.26      326.52     22.94 o 
   3   3   9       80.91       82.13     21.42 o 
   4   3   9      213.50      196.99     24.64 o 
   5   3   9      241.25      249.52     24.72 o 
   6   3   9       29.73        2.51     21.82 o 
   7   3   9       94.04       45.28     22.94 o 
   8   3   9      207.53      217.25     36.93 o 
   9   3   9        2.50      -22.98     23.16 o 
 -11   4   9        1.46       39.32     27.23 o 
 -10   4   9      156.62      141.97     27.29 o 
  -9   4   9        1.84        7.10     26.38 o 
  -8   4   9       39.59       71.63     37.06 o 
  -7   4   9       82.02       65.36     25.35 o 
  -6   4   9       33.20       36.55     17.43 o 
  -5   4   9      115.07       96.94     22.21 o 
  -4   4   9       20.56       21.72     23.88 o 
  -3   4   9       48.54       29.41     25.77 o 
  -2   4   9       77.03       77.11     17.87 o 
  -1   4   9        1.10        1.69     17.50 o 
   0   4   9       14.14       37.94     16.27 o 
   1   4   9      535.77      562.54     18.51 o 
   2   4   9       74.59       74.90     14.97 o 
   3   4   9        0.28        0.17     26.34 o 
   4   4   9      136.30      128.39     22.79 o 
   5   4   9        7.74       11.25     22.81 o 
   6   4   9      726.88      770.53     61.35 o 
   7   4   9       34.16       44.21     40.89 o 
   8   4   9        8.07      -22.23     22.23 o 
 -11   5   9       23.49       30.84     27.12 o 
 -10   5   9        1.47        4.19     25.72 o 
  -9   5   9      595.81      583.18     31.88 o 
  -8   5   9        0.09       23.20     24.18 o 
  -7   5   9       83.48       67.43     26.40 o 
  -6   5   9      713.16      770.03     48.00 o 
  -5   5   9       20.19       17.33     28.20 o 
  -4   5   9     1137.69     1165.90     41.43 o 
  -3   5   9       72.37       94.24     29.61 o 
  -2   5   9       10.04       -0.10     18.47 o 
  -1   5   9     3511.66     3495.44     42.69 o 
   0   5   9       65.43       38.62     18.77 o 
   1   5   9        5.89       -6.21     23.77 o 
   2   5   9     2156.76     2167.15     45.34 o 
   3   5   9      310.25      318.92     45.62 o 
   4   5   9        4.20        9.09     21.44 o 
   5   5   9       34.11       37.19     42.74 o 
   6   5   9       89.56      122.71     24.89 o 
   7   5   9        0.43      -13.68     39.03 o 
   8   5   9        0.11       11.71     38.32 o 
 -11   6   9        0.03      -21.44     27.25 o 
 -10   6   9       18.32       12.91     39.16 o 
  -9   6   9        3.63       12.14     26.56 o 
  -8   6   9       62.64       46.90     26.07 o 
  -7   6   9       16.08       19.04     19.03 o 
  -6   6   9      528.92      508.12     37.99 o 
  -5   6   9       45.67       65.46     34.02 o 
  -4   6   9       37.61       51.91     32.39 o 
  -3   6   9      903.25      891.08     43.20 o 
  -2   6   9      513.95      510.10     24.65 o 
  -1   6   9      846.74      757.27     26.98 o 
   0   6   9      345.03      331.21     23.73 o 
   1   6   9       37.87       51.40     20.88 o 
   2   6   9      128.04      135.27     30.44 o 
   3   6   9       93.81      108.88     22.18 o 
   4   6   9       30.98       -9.82     38.47 o 
   5   6   9      442.22      513.88     47.42 o 
   6   6   9        7.05       50.58     40.32 o 
   7   6   9        6.77      101.44     42.81 o 
 -10   7   9       42.03       30.10     31.69 o 
  -9   7   9        0.00        8.45     26.19 o 
  -8   7   9       30.19       -7.16     24.73 o 
  -7   7   9      719.56      695.27     45.74 o 
  -6   7   9       20.74       58.01     32.16 o 
  -5   7   9      566.83      520.51     43.12 o 
  -4   7   9      224.91      189.98     38.97 o 
  -3   7   9        0.00       24.38     37.73 o 
  -2   7   9       85.48       55.91     37.90 o 
  -1   7   9       24.05       -0.26     20.02 o 
   0   7   9       26.85       24.04     21.03 o 
   1   7   9     1369.86     1294.28     57.52 o 
   2   7   9        2.95      -22.14     26.48 o 
   3   7   9        2.18       20.20     53.47 o 
   4   7   9       17.58       -3.60     27.29 o 
   5   7   9       30.52       -5.47     41.25 o 
   6   7   9       75.05       -1.93     40.58 o 
 -10   8   9        9.28       16.05     53.39 o 
  -9   8   9       46.81       50.71     26.97 o 
  -8   8   9        2.02      -27.18     27.18 o 
  -7   8   9      199.55      158.78     28.04 o 
  -6   8   9      656.87      628.15     45.16 o 
  -5   8   9      426.04      390.78     42.14 o 
  -4   8   9     1388.93     1424.60     54.14 o 
  -3   8   9       55.71       66.84     37.81 o 
  -2   8   9      121.96      107.98     40.94 o 
  -1   8   9      430.88      403.45     24.24 o 
   0   8   9      423.75      403.36     44.62 o 
   1   8   9        0.01       -9.81     37.81 o 
   2   8   9      361.27      312.08     42.22 o 
   3   8   9       91.36      110.60     28.91 o 
   4   8   9      143.85      222.93     67.36 o 
   5   8   9        2.39      -14.82     32.87 o 
 -10   9   9        2.35       58.49     28.52 o 
  -9   9   9        4.80      -22.20     27.44 o 
  -8   9   9        8.89        6.51     41.57 o 
  -7   9   9        1.36       61.98     37.60 o 
  -6   9   9        0.00       29.12     37.26 o 
  -5   9   9       10.10       30.27     36.37 o 
  -4   9   9        0.06      -14.71     36.97 o 
  -3   9   9       67.96       56.00     39.20 o 
  -2   9   9       11.14      -14.84     36.63 o 
  -1   9   9      162.57      136.81     40.35 o 
   0   9   9       10.58        8.22     37.68 o 
   1   9   9      167.09      150.33     39.95 o 
   2   9   9       44.34       13.71     38.25 o 
   3   9   9       14.47      -26.18     27.76 o 
   4   9   9        3.84       76.39     28.51 o 
   5   9   9       24.38      104.73     29.88 o 
  -9  10   9        9.70       29.10    112.55 o 
  -8  10   9       27.68       10.39     90.92 o 
  -7  10   9      193.48      229.44     42.66 o 
  -6  10   9       25.79       63.23     39.48 o 
  -5  10   9      408.15      371.53     46.01 o 
  -4  10   9       58.51       81.68     41.01 o 
  -3  10   9       95.00       41.35     39.34 o 
  -2  10   9      401.12      305.38     42.42 o 
  -1  10   9       91.25      117.15     41.55 o 
   0  10   9       49.72       77.53     41.17 o 
   1  10   9      114.05      108.91     41.08 o 
   2  10   9       56.95        9.78     38.62 o 
   4  10   9        2.83      -15.27     43.23 o 
  -8  11   9        1.31       14.26     66.07 o 
  -7  11   9       88.66      142.41     43.13 o 
  -6  11   9      108.78      185.82     46.32 o 
  -5  11   9      114.78       77.12     42.09 o 
  -4  11   9        8.74      109.11     42.61 o 
  -3  11   9        4.12      -17.28     40.10 o 
  -2  11   9       18.22        2.25     40.11 o 
  -1  11   9       78.82       84.51     41.49 o 
   0  11   9       18.50       53.23     39.47 o 
   1  11   9        1.85       54.09     43.22 o 
   2  11   9       21.85       91.29     42.21 o 
  -7  12   9        3.31       12.02     43.67 o 
  -6  12   9        8.10       92.51     44.52 o 
  -5  12   9        1.85      -19.71     42.19 o 
  -4  12   9        2.61       42.65     41.78 o 
  -3  12   9      116.43       93.76     44.32 o 
  -2  12   9        2.48      -32.77     40.82 o 
  -1  12   9        0.36      -18.27     42.96 o 
   0  12   9        7.37      -38.26     38.26 o 
   1  12   9      125.22       83.76     43.26 o 
  -4  13   9       13.03       30.69     46.41 o 
  -3  13   9       59.49       88.38     45.39 o 
  -2  13   9       55.85       49.96     45.06 o 
   1 -14  10        2.24       93.28     39.39 o 
   2 -14  10      106.09      129.47     40.21 o 
   3 -14  10        8.83       -2.43     34.48 o 
   4 -14  10       31.98      110.58     39.78 o 
  -2 -13  10        8.57        1.98     26.44 o 
  -1 -13  10        0.06        3.68     26.28 o 
   0 -13  10       69.31      -18.87     33.93 o 
   1 -13  10       25.71       80.08     37.98 o 
   2 -13  10       11.57       38.00     37.80 o 
   3 -13  10       57.58       81.61     22.85 o 
   4 -13  10        3.47       73.47     26.72 o 
   5 -13  10       25.48      -36.87     36.87 o 
  -4 -12  10        7.62       84.94     24.07 o 
  -3 -12  10        4.57       -0.39     39.37 o 
  -2 -12  10      611.31      568.60     32.26 o 
  -1 -12  10        5.92       17.12     31.56 o 
   0 -12  10        3.01      -21.01     27.27 o 
   1 -12  10       49.07      105.31     37.20 o 
   2 -12  10       17.87       28.23     20.60 o 
   3 -12  10       43.21       61.24     20.82 o 
   4 -12  10       17.37       -3.40     25.97 o 
   6 -12  10      136.31       19.01     36.80 o 
   7 -12  10       22.65      340.43     35.51 o 
  -5 -11  10        1.25       32.27     22.04 o 
  -4 -11  10      270.07      373.44     38.17 o 
  -3 -11  10        6.19       16.42     50.52 o 
  -2 -11  10        1.36        8.33     22.68 o 
  -1 -11  10      106.15      111.04     24.93 o 
   0 -11  10        4.35      -12.31     32.63 o 
   1 -11  10       31.43       42.05     20.19 o 
   2 -11  10      550.04      560.36     28.97 o 
   3 -11  10      158.39       94.43     25.31 o 
   4 -11  10       64.17        6.31     24.75 o 
   5 -11  10        9.96       18.73     23.90 o 
   6 -11  10        3.10      -23.79     36.29 o 
   7 -11  10      256.71      234.51     39.45 o 
   8 -11  10        0.05       14.91     34.31 o 
  -6 -10  10       12.30       -4.48     40.86 o 
  -5 -10  10       54.35       64.39     22.84 o 
  -4 -10  10       11.70       54.18     42.57 o 
  -3 -10  10      205.62      213.12     25.74 o 
  -2 -10  10       45.10       45.92     22.57 o 
  -1 -10  10        3.44       34.13     23.24 o 
   0 -10  10       23.52       20.51     18.19 o 
   1 -10  10        6.95       14.16     15.12 o 
   2 -10  10      117.65       67.68     18.71 o 
   3 -10  10       60.92       36.02     28.58 o 
   4 -10  10        0.03      -17.63     47.85 o 
   5 -10  10        1.56       -4.50     33.89 o 
   6 -10  10      118.12       88.87     35.52 o 
   7 -10  10       11.52       20.36     34.82 o 
   8 -10  10       21.56       60.26     35.42 o 
  -7  -9  10        2.36      -19.10     58.69 o 
  -6  -9  10        1.93       -0.67     39.75 o 
  -5  -9  10       89.16       52.29     32.96 o 
  -4  -9  10      140.14      140.82     23.98 o 
  -3  -9  10       13.88       24.80     27.30 o 
  -2  -9  10      962.34     1011.93     32.27 o 
  -1  -9  10       49.03       40.42     18.42 o 
   0  -9  10       11.04       -0.58     19.03 o 
   1  -9  10        2.88        2.56     15.24 o 
   2  -9  10       96.30       71.69     15.37 o 
   3  -9  10       78.07       74.33     22.28 o 
   4  -9  10       31.81       17.48     36.54 o 
   5  -9  10      251.57      246.05     25.15 o 
   6  -9  10      159.68      143.31     23.77 o 
   7  -9  10       29.49       40.74     22.68 o 
   8  -9  10        0.37        1.41     27.57 o 
   9  -9  10        1.43      -31.65     31.65 o 
  -7  -8  10       10.51       29.73     37.91 o 
  -6  -8  10      317.61      372.77     38.25 o 
  -5  -8  10       11.03       17.09     27.30 o 
  -4  -8  10        6.21        6.98     20.90 o 
  -3  -8  10      290.95      309.35     24.24 o 
  -2  -8  10        0.23       -5.09     17.92 o 
  -1  -8  10       57.57       57.75     19.57 o 
   0  -8  10        3.11      -14.53     14.54 o 
   1  -8  10       24.42       34.34     14.58 o 
   2  -8  10       69.29       64.19     15.16 o 
   3  -8  10       79.26       67.95     22.85 o 
   4  -8  10      426.14      414.51     20.00 o 
   5  -8  10      493.93      495.93     21.61 o 
   6  -8  10       78.69       62.86     17.91 o 
   7  -8  10       87.87      113.29     24.35 o 
   8  -8  10       23.72      -21.69     32.88 o 
   9  -8  10        6.62      -22.87     22.87 o 
  -8  -7  10       20.90       96.41     41.38 o 
  -7  -7  10       26.44       42.00     38.43 o 
  -6  -7  10       10.23        4.89     36.22 o 
  -5  -7  10        0.25        6.01     19.49 o 
  -4  -7  10       25.15       22.89     20.62 o 
  -3  -7  10      587.46      612.73     22.44 o 
  -2  -7  10       34.92       34.41     17.57 o 
  -1  -7  10        5.34       -3.61     16.51 o 
   0  -7  10      137.83      122.72     14.02 o 
   1  -7  10       16.34       12.14     13.35 o 
   2  -7  10       98.64       97.54     12.78 o 
   3  -7  10      635.10      680.89     20.84 o 
   4  -7  10       87.61       74.54     17.32 o 
   5  -7  10       12.25       22.33     22.59 o 
   6  -7  10        1.28      -12.93     22.37 o 
   7  -7  10       19.81      -25.60     25.60 o 
   8  -7  10       39.42       -2.68     22.78 o 
   9  -7  10       35.88       -7.60     23.50 o 
  10  -7  10        0.22        1.47     74.46 o 
  -9  -6  10       19.70      -15.69     40.25 o 
  -8  -6  10        0.06      -35.49     35.49 o 
  -7  -6  10      169.07      130.14     39.35 o 
  -6  -6  10       19.69       31.09     35.42 o 
  -5  -6  10        9.50        9.48     19.81 o 
  -4  -6  10     1006.99      964.24     29.91 o 
  -3  -6  10        8.33       12.21     16.11 o 
  -2  -6  10      173.04      158.44     16.55 o 
  -1  -6  10       37.69       26.73     11.22 o 
   0  -6  10       69.68       94.96     10.22 o 
   1  -6  10      103.09      115.76     10.69 o 
   2  -6  10      217.06      222.09     13.01 o 
   3  -6  10      324.96      343.60     21.46 o 
   4  -6  10      207.52      206.69     22.52 o 
   5  -6  10      838.58      794.58     31.03 o 
   6  -6  10        1.93       -1.90     23.32 o 
   7  -6  10       17.42      -15.00     23.12 o 
   8  -6  10        1.87      -23.13     23.59 o 
   9  -6  10       41.11       47.64     50.53 o 
  10  -6  10       14.11       -3.06     36.86 o 
  -9  -5  10       35.51        9.30     36.87 o 
  -8  -5  10        2.03       32.23     38.54 o 
  -7  -5  10       21.04       39.29     35.15 o 
  -6  -5  10      407.07      493.63     43.47 o 
  -5  -5  10       71.10       72.62     36.52 o 
  -4  -5  10        0.22        7.05     15.66 o 
  -3  -5  10      332.43      357.15     18.12 o 
  -2  -5  10      242.90      237.28     12.91 o 
  -1  -5  10        1.52       -0.99      8.62 o 
   0  -5  10       41.04       54.86      9.07 o 
   1  -5  10      238.88      227.69     12.01 o 
   2  -5  10     1872.42     1921.37     22.38 o 
   3  -5  10       81.28       62.55     19.09 o 
   4  -5  10     1801.34     1790.65     43.83 o 
   5  -5  10      823.48      834.80     31.01 o 
   6  -5  10       71.32       77.61     41.77 o 
   7  -5  10      186.83      244.88     25.95 o 
   8  -5  10        4.84        5.86     22.98 o 
   9  -5  10       13.78       -7.21     36.18 o 
  10  -5  10       87.11       27.76     33.52 o 
 -10  -4  10       17.57        7.65     39.66 o 
  -9  -4  10       29.34       79.81     40.74 o 
  -8  -4  10      122.82      125.33     40.89 o 
  -7  -4  10       74.88       56.67     37.94 o 
  -6  -4  10       68.22       32.62     35.25 o 
  -5  -4  10      516.17      420.93     39.23 o 
  -4  -4  10        2.05        6.61     14.21 o 
  -3  -4  10      342.32      370.32     15.62 o 
  -2  -4  10      267.30      272.94     11.95 o 
  -1  -4  10       13.35       11.47      9.64 o 
   0  -4  10       87.72      126.06     10.36 o 
   1  -4  10     2020.90     2045.12     22.09 o 
   2  -4  10        0.36       -0.01     10.38 o 
   3  -4  10      527.71      568.97     22.64 o 
   4  -4  10       93.83       84.02     21.73 o 
   5  -4  10      478.85      470.52     27.49 o 
   6  -4  10      145.83      171.86     32.19 o 
   7  -4  10      109.75       69.87     36.32 o 
   8  -4  10        8.53       17.67     37.36 o 
   9  -4  10       15.61        5.28     34.43 o 
  10  -4  10        2.62      -19.92     33.88 o 
 -10  -3  10      284.53      264.12     43.23 o 
  -9  -3  10        8.92      -39.17     39.17 o 
  -8  -3  10       35.71       41.36     36.67 o 
  -7  -3  10      707.78      705.63     43.43 o 
  -6  -3  10       35.28       79.16     36.05 o 
  -5  -3  10        0.91        8.37     19.52 o 
  -4  -3  10     1632.55     1608.91     66.05 o 
  -3  -3  10      284.33      295.61     14.40 o 
  -2  -3  10       38.01       39.98      9.31 o 
  -1  -3  10       22.57       15.51      8.99 o 
   0  -3  10      248.13      250.52     31.02 o 
   1  -3  10      985.30     1073.18     17.24 o 
   2  -3  10        0.06       16.59     11.35 o 
   3  -3  10     1707.72     1648.11     44.00 o 
   4  -3  10     1017.43      959.90     24.27 o 
   5  -3  10     1517.94     1499.67     32.02 o 
   6  -3  10      944.89     1002.26     32.08 o 
   7  -3  10        0.10        4.26     24.10 o 
   8  -3  10       19.81       10.05     29.40 o 
   9  -3  10      242.82      216.03     39.15 o 
  10  -3  10        0.14      -30.50     85.03 o 
 -10  -2  10        9.73      -38.27     38.27 o 
  -9  -2  10       33.74       29.84     25.32 o 
  -8  -2  10       97.28       69.66     23.55 o 
  -7  -2  10      126.57      119.50     24.45 o 
  -6  -2  10       24.91       -9.11     21.84 o 
  -5  -2  10        6.73        8.72     14.46 o 
  -4  -2  10       31.19       42.99     13.07 o 
  -3  -2  10       44.63       32.63     10.99 o 
  -2  -2  10      225.01      210.94      7.88 o 
  -1  -2  10      501.52      539.96     27.70 o 
   0  -2  10      461.15      496.73     16.85 o 
   1  -2  10      662.36      618.57     17.55 o 
   2  -2  10     1611.09     1454.91     27.08 o 
   3  -2  10      116.90      127.49     12.93 o 
   4  -2  10      569.34      533.93     18.83 o 
   5  -2  10      220.13      221.04     23.55 o 
   6  -2  10       50.51       89.06     24.07 o 
   7  -2  10     1043.71     1057.05     33.65 o 
   8  -2  10        6.03       65.25     38.66 o 
   9  -2  10       31.97       90.19     60.86 o 
  10  -2  10       87.84      255.55    121.46 o 
 -10  -1  10        7.64       -1.97     27.65 o 
  -9  -1  10      476.88      490.81     31.35 o 
  -8  -1  10     1499.02     1542.69     62.37 o 
  -7  -1  10       83.38       62.29     24.53 o 
  -6  -1  10       71.96       68.71     22.34 o 
  -5  -1  10      801.22      868.14     19.95 o 
  -4  -1  10      373.16      363.48     20.72 o 
  -3  -1  10      659.62      707.04     15.70 o 
  -2  -1  10      157.45      135.05     11.07 o 
  -1  -1  10        2.36        3.24     13.74 o 
   0  -1  10        7.47       -1.20     12.71 o 
   1  -1  10      649.53      636.57     13.08 o 
   2  -1  10      475.27      440.39     14.20 o 
   3  -1  10      353.11      353.97     21.02 o 
   4  -1  10       47.09       32.05     13.36 o 
   5  -1  10      485.27      483.30     25.79 o 
   6  -1  10      155.00      174.86     25.27 o 
   7  -1  10      290.38      259.80     27.02 o 
   8  -1  10      340.17      336.84     29.42 o 
   9  -1  10       16.37        7.00     24.62 o 
  10  -1  10        6.74       -9.97     22.89 o 
 -11   0  10        0.62       43.00     36.60 o 
 -10   0  10      240.41      290.34     71.95 o 
  -9   0  10      184.82      167.03     39.49 o 
  -8   0  10       36.50       22.06     25.46 o 
  -7   0  10      522.94      531.32     28.22 o 
  -6   0  10        0.74        6.45     22.06 o 
  -5   0  10      160.87      130.08     21.11 o 
  -4   0  10       41.91       29.61     12.24 o 
  -3   0  10      188.19      167.64     13.59 o 
  -2   0  10       89.17      132.33     15.60 o 
  -1   0  10      132.87      124.36     15.52 o 
   0   0  10      444.19      535.40     17.87 o 
   1   0  10     4118.88     4272.45     28.24 o 
   2   0  10      272.95      283.06     14.40 o 
   3   0  10       35.80       24.04     16.89 o 
   4   0  10      451.11      473.77     35.43 o 
   5   0  10        3.21        5.55     27.10 o 
   6   0  10     1830.56     1872.75     38.94 o 
   7   0  10       28.95       64.10     25.05 o 
   8   0  10       21.06       47.53     25.25 o 
   9   0  10      205.32      205.64     27.04 o 
 -11   1  10        5.85      -14.63     44.22 o 
 -10   1  10      156.45      151.06     27.91 o 
  -9   1  10      387.44      316.42     29.89 o 
  -8   1  10       13.92       28.73     26.16 o 
  -7   1  10      643.97      583.96     29.57 o 
  -6   1  10       26.10       15.23     23.71 o 
  -5   1  10        1.09        3.68     19.86 o 
  -4   1  10       34.25       46.70      9.88 o 
  -3   1  10       84.11       87.70     13.12 o 
  -2   1  10       17.84        6.66     15.33 o 
  -1   1  10     3060.85     3200.47     86.99 o 
   0   1  10      481.03      540.03     18.84 o 
   1   1  10       59.44       66.46     16.47 o 
   2   1  10     1778.78     1758.29     29.45 o 
   3   1  10        0.56       12.04     18.73 o 
   4   1  10      144.27      127.41     20.81 o 
   5   1  10      168.31      139.67     25.09 o 
   6   1  10       98.45       91.36     23.78 o 
   7   1  10       46.11       78.32     24.65 o 
   8   1  10        1.90       43.44     26.15 o 
   9   1  10       47.36      147.35     25.88 o 
 -11   2  10       97.38       68.43     27.20 o 
 -10   2  10      142.94      110.40     27.03 o 
  -9   2  10       13.29       18.42     26.57 o 
  -8   2  10     2060.23     2220.09     52.82 o 
  -7   2  10      156.35      144.89     27.24 o 
  -6   2  10        0.02       20.92     23.22 o 
  -5   2  10      247.70      238.39     31.03 o 
  -4   2  10        0.06      -12.08     16.77 o 
  -3   2  10      216.88      266.57     15.49 o 
  -2   2  10        1.28       -6.09     15.56 o 
  -1   2  10      104.30       79.47     25.59 o 
   0   2  10       28.41       37.56     24.82 o 
   1   2  10       13.61       26.13     17.60 o 
   2   2  10      305.87      293.82     22.07 o 
   3   2  10      310.81      295.49     23.43 o 
   4   2  10       70.40       92.57     23.87 o 
   5   2  10      208.09      217.83     46.34 o 
   6   2  10       13.39       -3.91     22.39 o 
   7   2  10       15.04        3.85     23.87 o 
   8   2  10       55.24       63.48     24.43 o 
   9   2  10        1.10      -15.53     24.64 o 
 -11   3  10       16.02      -33.92     39.99 o 
 -10   3  10      125.03      188.44     29.73 o 
  -9   3  10        2.06      -30.66     32.06 o 
  -8   3  10      396.59      440.85     29.65 o 
  -7   3  10       38.48       47.66     25.21 o 
  -6   3  10       38.09       38.96     24.99 o 
  -5   3  10      429.87      419.27     19.41 o 
  -4   3  10      352.62      360.61     22.76 o 
  -3   3  10       49.37       32.66     17.03 o 
  -2   3  10     3331.72     3334.43     47.47 o 
  -1   3  10      293.49      268.47     27.67 o 
   0   3  10        2.11       12.76     25.52 o 
   1   3  10     2122.93     2074.44     85.27 o 
   2   3  10        0.73        0.14     14.54 o 
   3   3  10        3.51      -15.36     15.36 o 
   4   3  10     1063.35     1101.42     32.39 o 
   5   3  10       22.32       42.23     23.73 o 
   6   3  10      285.36      303.71     28.22 o 
   7   3  10        2.59        5.92     22.26 o 
   8   3  10        0.97      -39.72     39.72 o 
 -11   4  10       48.26       71.02     29.42 o 
 -10   4  10       17.76       -0.49     25.28 o 
  -9   4  10      288.91      245.44     28.75 o 
  -8   4  10       81.21       99.44     26.68 o 
  -7   4  10       21.62       -0.38     25.19 o 
  -6   4  10      837.92      851.76     30.61 o 
  -5   4  10        2.91       -3.78     19.33 o 
  -4   4  10        0.09       -1.65     27.80 o 
  -3   4  10        0.10       -6.69     27.66 o 
  -2   4  10        8.41       15.88     19.33 o 
  -1   4  10     2869.40     2841.73     38.25 o 
   0   4  10       96.02       97.83     26.74 o 
   1   4  10      271.29      272.58     28.98 o 
   2   4  10      114.22      135.42     22.57 o 
   3   4  10       24.17       22.92     23.51 o 
   4   4  10       26.26       21.48     23.35 o 
   5   4  10       11.08       40.38     21.95 o 
   6   4  10       49.19      118.74     26.11 o 
   7   4  10      112.75      207.31     48.16 o 
   8   4  10        8.07      143.69     85.29 o 
 -11   5  10      111.90      105.95     36.06 o 
 -10   5  10       58.33       40.89     55.01 o 
  -9   5  10       57.52       82.25     41.67 o 
  -8   5  10      772.53      820.65     41.05 o 
  -7   5  10       74.73       52.31     25.32 o 
  -6   5  10      101.06      101.61     20.33 o 
  -5   5  10      612.20      623.86     36.62 o 
  -4   5  10      124.08      120.36     32.83 o 
  -3   5  10      180.10      135.27     33.35 o 
  -2   5  10      544.75      522.62     25.50 o 
  -1   5  10       32.48       45.39     21.76 o 
   0   5  10      503.30      490.99     26.39 o 
   1   5  10       76.26       96.45     27.45 o 
   2   5  10      191.19      199.46     25.16 o 
   3   5  10      796.69      764.60     30.26 o 
   4   5  10       14.94       27.87     21.99 o 
   5   5  10      183.80      165.81     50.44 o 
   6   5  10       52.41       74.93     42.56 o 
   7   5  10       30.91      126.40     41.51 o 
 -10   6  10       12.95       27.76     25.78 o 
  -9   6  10        8.18       13.27     26.73 o 
  -8   6  10       48.85       73.77     26.97 o 
  -7   6  10       36.17       51.07     36.29 o 
  -6   6  10        0.98      -12.35     32.70 o 
  -5   6  10        0.78      -12.59     32.71 o 
  -4   6  10        7.38        1.62     33.89 o 
  -3   6  10       11.70        3.33     33.85 o 
  -2   6  10     1471.49     1464.56     34.20 o 
  -1   6  10      190.93      203.49     22.72 o 
   0   6  10       32.03       42.17     22.29 o 
   1   6  10     1677.66     1624.08     35.99 o 
   2   6  10      157.30      162.00     23.35 o 
   3   6  10       16.05       17.28     21.68 o 
   4   6  10      298.15      277.04     43.00 o 
   5   6  10      184.50       79.61     41.46 o 
   6   6  10       61.86       26.98     41.36 o 
   7   6  10       15.47       63.99     40.03 o 
 -10   7  10       16.48        6.49     27.52 o 
  -9   7  10      120.93      138.97     46.53 o 
  -8   7  10        3.26       12.89     40.77 o 
  -7   7  10        0.11       46.20     26.18 o 
  -6   7  10      918.86      859.00     44.36 o 
  -5   7  10      207.03      165.32     38.42 o 
  -4   7  10      139.57       95.66     37.60 o 
  -3   7  10      114.09       41.18     38.00 o 
  -2   7  10       99.28       78.15     21.99 o 
  -1   7  10       12.56      -16.88     21.23 o 
   0   7  10        0.60       -5.68     21.75 o 
   1   7  10      166.53      150.38     31.65 o 
   2   7  10       40.02       25.08     26.32 o 
   3   7  10        6.75       29.02     38.55 o 
   4   7  10       29.51       14.75     27.06 o 
   5   7  10       11.21      -39.56     39.56 o 
 -10   8  10        2.96      -29.19     75.99 o 
  -9   8  10       29.07       14.39     27.48 o 
  -8   8  10       93.15      152.02     48.73 o 
  -7   8  10        8.87       60.65     35.53 o 
  -6   8  10       28.98        2.57     35.21 o 
  -5   8  10      255.85      237.09     39.06 o 
  -4   8  10       17.16      -14.94     36.50 o 
  -3   8  10      339.92      359.91     42.98 o 
  -2   8  10        0.08        6.10     37.61 o 
  -1   8  10        0.91      -12.46     19.33 o 
   0   8  10      422.58      431.04     43.48 o 
   1   8  10      760.65      796.11     51.00 o 
   2   8  10      100.76       94.59     39.15 o 
   3   8  10      565.06      561.62     33.58 o 
   4   8  10       80.71      132.91     65.59 o 
   5   8  10       61.16       94.16     28.81 o 
  -9   9  10        0.85       -0.72     34.06 o 
  -8   9  10        6.11       21.86     28.06 o 
  -7   9  10       15.83       76.96     37.90 o 
  -6   9  10       20.84       12.82     37.99 o 
  -5   9  10       91.63      121.93     38.63 o 
  -4   9  10       12.20      -16.20     37.16 o 
  -3   9  10        0.16      -29.47     37.71 o 
  -2   9  10      198.11      227.68     41.99 o 
  -1   9  10       35.91       24.59     39.13 o 
   0   9  10       56.66       12.75     38.31 o 
   1   9  10       81.51       23.57     38.75 o 
   2   9  10        0.57      -19.09     40.17 o 
   3   9  10       11.61        0.40     39.25 o 
   4   9  10        0.19       30.40     33.28 o 
  -8  10  10        2.94      -10.16     35.93 o 
  -7  10  10        5.80      115.23     40.54 o 
  -6  10  10      128.06      128.13     42.88 o 
  -5  10  10        0.00       73.71     40.16 o 
  -4  10  10       23.40        2.16     39.89 o 
  -3  10  10       29.88      -17.94     39.72 o 
  -2  10  10        6.82      -12.76     39.60 o 
  -1  10  10      109.51      111.68     43.00 o 
   0  10  10      153.02      146.04     44.73 o 
   1  10  10       20.49       10.75     39.26 o 
   2  10  10       18.44       -9.68     39.63 o 
   3  10  10       27.59      -38.90     38.90 o 
  -7  11  10        4.26       67.08     45.21 o 
  -6  11  10       61.44       39.24     42.31 o 
  -5  11  10       73.37      106.51     44.77 o 
  -4  11  10        8.04       35.38     43.09 o 
  -3  11  10      240.83      189.08     44.15 o 
  -2  11  10        0.21      -33.60     40.10 o 
  -1  11  10        0.63      -20.91     39.48 o 
   0  11  10      142.35      192.39     43.70 o 
   1  11  10       77.75       67.01     43.39 o 
   2  11  10        0.25        4.25     42.21 o 
  -6  12  10        2.05       82.01     44.23 o 
  -5  12  10       27.36       10.72     42.02 o 
  -4  12  10        6.45       35.84     44.88 o 
  -3  12  10       16.22       -6.30     41.85 o 
  -2  12  10        2.91      -31.02     41.92 o 
  -1  12  10        1.70      -41.80     41.80 o 
   0  12  10        1.38      -41.52     41.52 o 
  -1 -13  11        4.14      -23.89     25.58 o 
   0 -13  11        1.81      -34.84     34.84 o 
   1 -13  11        0.33      101.18     38.51 o 
   2 -13  11        0.97        3.62     34.49 o 
   3 -13  11       45.43        5.23     51.74 o 
   4 -13  11        2.03        2.29     74.12 o 
  -3 -12  11        6.31      -30.46     74.37 o 
  -2 -12  11       56.61       73.01     25.44 o 
  -1 -12  11        9.89       26.11     25.26 o 
   0 -12  11        1.52      -23.66     23.66 o 
   1 -12  11        1.58       35.23     27.17 o 
   2 -12  11       69.61       95.06     27.00 o 
   3 -12  11       18.59      -16.17     47.78 o 
   4 -12  11        3.26      -28.67     28.67 o 
   5 -12  11        9.58      -25.38     25.38 o 
   6 -12  11        0.52      -34.50     34.50 o 
  -5 -11  11        8.03      118.28     56.17 o 
  -4 -11  11      155.39      207.51     39.25 o 
  -3 -11  11        0.42       -6.74     45.45 o 
  -2 -11  11      123.74      146.30     37.36 o 
  -1 -11  11       11.37       49.45     24.52 o 
   0 -11  11      590.46      591.13     37.10 o 
   1 -11  11       26.41       50.69     19.75 o 
   2 -11  11       71.92       25.89     23.68 o 
   3 -11  11       16.79      -49.43     53.42 o 
   4 -11  11        0.00       -8.62     24.82 o 
   5 -11  11        6.12       14.77     66.16 o 
   6 -11  11       37.88       52.43     34.37 o 
   7 -11  11        1.18       95.11     35.10 o 
  -6 -10  11        2.30      -23.05     23.05 o 
  -5 -10  11       48.69       89.11     51.10 o 
  -4 -10  11       91.61      106.24     25.03 o 
  -3 -10  11       29.20       10.79     21.22 o 
  -2 -10  11      158.76      164.89     25.03 o 
  -1 -10  11       45.53       73.81     19.14 o 
   0 -10  11       10.02        3.96     22.39 o 
   1 -10  11       42.31       48.60     19.16 o 
   2 -10  11        7.90      -14.78     18.23 o 
   3 -10  11       14.47       12.05     35.20 o 
   4 -10  11        1.14        6.18     23.28 o 
   5 -10  11        0.46       -3.29     24.04 o 
   6 -10  11      159.74      162.29     35.82 o 
   7 -10  11       27.91       66.86     34.90 o 
   8 -10  11        0.06      -25.65     33.10 o 
  -6  -9  11       18.11        5.77     21.32 o 
  -5  -9  11       20.05        8.89     21.00 o 
  -4  -9  11       81.37      103.69     23.28 o 
  -3  -9  11        1.09       -4.05     19.53 o 
  -2  -9  11      185.11      201.72     19.76 o 
  -1  -9  11      472.41      476.40     22.05 o 
   0  -9  11       64.61       47.92     18.83 o 
   1  -9  11       15.40       24.60     14.75 o 
   2  -9  11      458.01      463.38     21.63 o 
   3  -9  11       18.45       28.11     22.16 o 
   4  -9  11        0.17       -1.06     22.79 o 
   5  -9  11       20.21       37.71     22.21 o 
   6  -9  11       13.82       16.81     22.82 o 
   7  -9  11       33.30       55.33     23.56 o 
   8  -9  11       54.72       -8.03     22.45 o 
   9  -9  11        1.83       -9.15     33.57 o 
  -7  -8  11        6.37       41.95     41.76 o 
  -6  -8  11        8.24       75.49     37.69 o 
  -5  -8  11       66.16       78.92     43.29 o 
  -4  -8  11        2.80       34.97     20.11 o 
  -3  -8  11      911.00      947.08     79.24 o 
  -2  -8  11      327.31      350.07     21.14 o 
  -1  -8  11        5.00       -3.17     19.56 o 
   0  -8  11     1452.83     1449.45     28.26 o 
   1  -8  11      114.88      114.62     15.32 o 
   2  -8  11       34.16       24.36     23.17 o 
   3  -8  11      383.00      403.40     26.81 o 
   4  -8  11       29.33       21.99     16.51 o 
   5  -8  11      933.33      897.21     24.87 o 
   6  -8  11       26.09       26.11     20.28 o 
   7  -8  11        8.54      -17.70     21.29 o 
   8  -8  11       77.50       32.08     29.48 o 
   9  -8  11        8.79        2.07     23.28 o 
  -8  -7  11       13.11       26.13     38.61 o 
  -7  -7  11       12.47        6.59     36.86 o 
  -6  -7  11        0.03       -0.42     37.82 o 
  -5  -7  11       42.41       10.60     19.50 o 
  -4  -7  11       27.94       24.54     20.15 o 
  -3  -7  11       75.19       86.64     18.33 o 
  -2  -7  11       79.96       86.74     18.50 o 
  -1  -7  11      211.77      194.71     19.16 o 
   0  -7  11       52.15       64.21     14.14 o 
   1  -7  11       52.62       43.71     13.65 o 
   2  -7  11      427.17      403.44     25.33 o 
   3  -7  11      164.34      171.88     18.16 o 
   4  -7  11       59.69       46.47     17.25 o 
   5  -7  11       72.80       57.10     22.04 o 
   6  -7  11     1313.51     1266.10     35.05 o 
   7  -7  11      237.37      195.70     47.03 o 
   8  -7  11        4.26        1.47     23.48 o 
   9  -7  11      145.51      156.17     26.13 o 
  -8  -6  11        0.25       -0.87     39.27 o 
  -7  -6  11       19.43      -12.73     40.06 o 
  -6  -6  11       95.77      102.93     38.45 o 
  -5  -6  11       38.24       26.69     32.96 o 
  -4  -6  11     1020.36      994.49     29.92 o 
  -3  -6  11      564.08      554.31     21.07 o 
  -2  -6  11        0.18        0.94     16.39 o 
  -1  -6  11     3275.77     3349.68     36.38 o 
   0  -6  11      551.88      547.19     13.58 o 
   1  -6  11       69.03       58.05     12.59 o 
   2  -6  11     1529.58     1506.61     47.87 o 
   3  -6  11      109.10       86.83     22.04 o 
   4  -6  11      186.57      138.19     23.53 o 
   5  -6  11        5.04        2.26     22.52 o 
   6  -6  11       70.57       81.15     23.16 o 
   7  -6  11      341.48      315.61     26.72 o 
   8  -6  11       37.67       55.45     24.78 o 
   9  -6  11        0.96       -5.63     35.75 o 
  -9  -5  11       16.86       11.96     37.27 o 
  -8  -5  11        0.23       16.87     37.50 o 
  -7  -5  11        3.82        4.51     38.08 o 
  -6  -5  11        7.84       48.42     38.03 o 
  -5  -5  11       80.98       96.69     38.73 o 
  -4  -5  11       13.85       32.95     23.14 o 
  -3  -5  11      280.08      306.32     17.49 o 
  -2  -5  11      459.81      445.78     27.45 o 
  -1  -5  11       16.84       19.00     11.52 o 
   0  -5  11       13.83       22.53      9.66 o 
   1  -5  11       14.42       15.94     11.37 o 
   2  -5  11      697.20      629.84     39.59 o 
   3  -5  11      933.67      888.38     27.18 o 
   4  -5  11      202.88      211.13     23.90 o 
   5  -5  11     3996.20     3976.88     81.81 o 
   6  -5  11        4.45       33.57     23.57 o 
   7  -5  11       28.23       51.25     23.55 o 
   8  -5  11      500.42      480.72     41.37 o 
   9  -5  11        0.18       -3.70     35.51 o 
  -9  -4  11       11.67       55.03     40.11 o 
  -8  -4  11        0.30       -0.18     38.47 o 
  -7  -4  11       57.29       24.23     36.81 o 
  -6  -4  11       67.12       33.89     33.58 o 
  -5  -4  11      569.12      589.62     42.84 o 
  -4  -4  11       74.28       54.63     21.86 o 
  -3  -4  11       37.77       44.90     20.24 o 
  -2  -4  11     1604.77     1637.46     19.58 o 
  -1  -4  11      202.16      203.46     12.21 o 
   0  -4  11      340.17      327.89     15.36 o 
   1  -4  11     3646.41     3695.76     35.39 o 
   2  -4  11      377.15      392.90     28.82 o 
   3  -4  11      119.63      121.07     28.49 o 
   4  -4  11       33.60       39.12     29.49 o 
   5  -4  11      196.81      194.34     35.88 o 
   6  -4  11       10.73        9.54     29.91 o 
   7  -4  11      272.82      273.77     38.34 o 
   8  -4  11       21.48       15.60     35.81 o 
   9  -4  11       11.31       -1.80     33.53 o 
 -10  -3  11       37.33       66.21     39.83 o 
  -9  -3  11       50.48      -18.97     39.46 o 
  -8  -3  11        5.21        2.61     35.68 o 
  -7  -3  11       97.87      119.92     35.71 o 
  -6  -3  11      296.57      233.77     37.93 o 
  -5  -3  11      302.49      320.63     23.50 o 
  -4  -3  11     2022.68     1961.73     51.54 o 
  -3  -3  11      409.11      430.69     21.56 o 
  -2  -3  11       67.71       36.84     13.56 o 
  -1  -3  11      301.24      245.38     11.17 o 
   0  -3  11      497.43      553.90     18.93 o 
   1  -3  11       68.97       89.50     13.64 o 
   2  -3  11      989.49      969.97     37.46 o 
   3  -3  11      970.52      938.85     39.95 o 
   4  -3  11     1788.57     1701.29     51.61 o 
   5  -3  11       19.82       28.69     35.95 o 
   6  -3  11        0.80       37.65     33.73 o 
   7  -3  11     1654.84     1672.05     56.15 o 
   8  -3  11        3.52        4.72     36.10 o 
   9  -3  11        0.65      -27.01     33.56 o 
 -10  -2  11        8.08      -18.24     38.31 o 
  -9  -2  11       30.83       31.62     35.61 o 
  -8  -2  11       38.45       78.35     35.80 o 
  -7  -2  11        3.51      -22.32     33.37 o 
  -6  -2  11        0.31      -27.55     35.89 o 
  -5  -2  11      190.41      180.84     22.89 o 
  -4  -2  11        1.25        4.16     17.53 o 
  -3  -2  11      395.68      358.97     51.20 o 
  -2  -2  11        0.43       -1.81     13.18 o 
  -1  -2  11       12.86       16.30     15.13 o 
   0  -2  11     2338.77     2434.29     37.31 o 
   1  -2  11      209.46      223.78     20.49 o 
   2  -2  11      174.86      142.38     25.49 o 
   3  -2  11      164.69      184.69     30.85 o 
   4  -2  11       19.61       44.80     18.92 o 
   5  -2  11      793.74      748.92     43.36 o 
   6  -2  11      348.76      276.86     39.74 o 
   7  -2  11        6.88        8.33     23.71 o 
   8  -2  11      427.52      548.11     41.83 o 
   9  -2  11        0.43       45.24     38.90 o 
 -10  -1  11        7.83       43.13     35.03 o 
  -9  -1  11        8.63       33.17     25.32 o 
  -8  -1  11        2.53       -8.35     24.65 o 
  -7  -1  11        0.02       -2.04     22.98 o 
  -6  -1  11       33.70       31.09     23.19 o 
  -5  -1  11     1363.66     1444.12     23.24 o 
  -4  -1  11        0.04        4.09     13.00 o 
  -3  -1  11      300.95      313.57     12.73 o 
  -2  -1  11     3622.32     3493.51     86.31 o 
  -1  -1  11      295.73      278.58     17.35 o 
   0  -1  11        1.46       -0.58     13.73 o 
   1  -1  11      115.90       78.73     12.78 o 
   2  -1  11       12.17        1.65     14.68 o 
   3  -1  11      101.84       97.48     17.75 o 
   4  -1  11        0.31       10.51     19.09 o 
   5  -1  11       15.06       27.78     23.37 o 
   6  -1  11      703.93      647.37     29.45 o 
   7  -1  11       81.72       61.02     22.52 o 
   8  -1  11        4.99       22.91     51.24 o 
   9  -1  11       41.24       44.59     41.80 o 
 -10   0  11        7.93       22.95     26.43 o 
  -9   0  11        3.68       -4.19     25.48 o 
  -8   0  11        5.23      -23.51     25.07 o 
  -7   0  11     1266.31     1332.77     35.12 o 
  -6   0  11     1364.91     1399.33     34.18 o 
  -5   0  11       89.40      100.03     22.16 o 
  -4   0  11      277.18      271.41     15.00 o 
  -3   0  11      398.60      405.90     15.98 o 
  -2   0  11       95.26       72.87     17.41 o 
  -1   0  11        0.02        5.70     15.13 o 
   0   0  11       66.48       61.04     14.88 o 
   1   0  11       81.13       76.15     11.04 o 
   2   0  11      232.56      206.21     18.22 o 
   3   0  11       52.48       75.29     19.31 o 
   4   0  11      214.88      227.72     49.08 o 
   5   0  11       74.07       52.21     37.54 o 
   6   0  11        6.14        3.98     22.71 o 
   7   0  11     1078.41     1108.60     56.70 o 
   8   0  11        8.25       44.56     25.93 o 
   9   0  11        0.52       60.22     26.05 o 
 -11   1  11        0.34      -30.17     50.37 o 
 -10   1  11        3.54      -26.40     26.40 o 
  -9   1  11        0.62      -20.97     31.81 o 
  -8   1  11      199.74      224.41     27.52 o 
  -7   1  11        4.57      -17.14     23.55 o 
  -6   1  11      146.05      149.01     25.27 o 
  -5   1  11      379.52      346.26     24.66 o 
  -4   1  11       45.03       35.89     10.73 o 
  -3   1  11     1751.29     1809.67     31.71 o 
  -2   1  11        1.87       -1.57     17.00 o 
  -1   1  11       10.51       19.14     16.07 o 
   0   1  11        4.04       14.53     15.41 o 
   1   1  11        3.00        0.99     11.97 o 
   2   1  11      686.72      682.28     24.88 o 
   3   1  11      268.96      274.43     34.86 o 
   4   1  11       14.01       34.79     21.68 o 
   5   1  11       59.62       68.80     29.25 o 
   6   1  11      143.25      137.89     24.00 o 
   7   1  11        0.01      -16.75     23.11 o 
   8   1  11      179.70      175.77     26.41 o 
   9   1  11        7.07       84.83     74.39 o 
 -11   2  11        0.33      -13.54     27.70 o 
 -10   2  11        9.33       -7.52     39.17 o 
  -9   2  11       32.45       48.15     26.05 o 
  -8   2  11      273.49      291.14     28.49 o 
  -7   2  11      142.46      118.25     26.27 o 
  -6   2  11        0.01        6.85     23.92 o 
  -5   2  11     3680.31     3784.90     46.25 o 
  -4   2  11      625.44      623.83     23.07 o 
  -3   2  11        2.61       15.78     14.83 o 
  -2   2  11     1661.30     1691.50     30.70 o 
  -1   2  11        0.63        4.02     27.81 o 
   0   2  11      140.44      137.71     28.34 o 
   1   2  11      430.14      406.84     34.78 o 
   2   2  11       28.05       42.58     20.99 o 
   3   2  11       82.27       69.85     21.55 o 
   4   2  11      207.28      180.18     25.58 o 
   5   2  11        6.71       49.63     27.54 o 
   6   2  11       49.48       84.87     55.14 o 
   7   2  11        2.98       -3.72     46.44 o 
   8   2  11       10.87      -22.42     22.42 o 
 -11   3  11        3.19       -8.07     59.65 o 
 -10   3  11       21.49       80.48     26.67 o 
  -9   3  11      155.49      130.53     27.20 o 
  -8   3  11       16.57       10.55     25.73 o 
  -7   3  11        4.03       29.86     25.92 o 
  -6   3  11     1050.21     1029.42     35.23 o 
  -5   3  11       11.24        1.05     17.08 o 
  -4   3  11       84.23      112.04     32.07 o 
  -3   3  11      211.30      198.07     18.01 o 
  -2   3  11       15.87       13.39     19.23 o 
  -1   3  11      760.30      789.76     36.05 o 
   0   3  11       36.87       61.47     27.47 o 
   1   3  11      344.57      354.73     34.45 o 
   2   3  11      345.44      357.25     24.41 o 
   3   3  11       64.60       46.64     23.61 o 
   4   3  11      503.74      502.03     58.41 o 
   5   3  11      170.32      185.13     25.29 o 
   6   3  11       50.08       83.30     25.13 o 
   7   3  11      327.71      447.38     91.42 o 
   8   3  11        8.01      162.69    122.84 o 
 -10   4  11       57.62        5.04     25.74 o 
  -9   4  11        3.90      -24.77     24.77 o 
  -8   4  11       35.65       76.54     25.88 o 
  -7   4  11       73.88       60.16     27.28 o 
  -6   4  11     1275.11     1328.54    121.55 o 
  -5   4  11       28.17       29.53     22.02 o 
  -4   4  11       10.68       18.37     30.18 o 
  -3   4  11     3377.93     3457.99     44.35 o 
  -2   4  11       22.52       25.17     32.57 o 
  -1   4  11       37.59       14.80     20.48 o 
   0   4  11      372.72      386.16     34.06 o 
   1   4  11      222.25      225.04     31.08 o 
   2   4  11      142.36      156.65     23.94 o 
   3   4  11      316.20      370.45     26.56 o 
   4   4  11        0.00      -12.11     21.81 o 
   5   4  11      105.82      105.11     25.22 o 
   6   4  11       41.18       41.21     26.01 o 
   7   4  11        0.37      118.91     50.72 o 
 -10   5  11       86.48       49.88     27.19 o 
  -9   5  11       49.39       94.80     26.60 o 
  -8   5  11        0.02       -4.16     26.70 o 
  -7   5  11      365.48      348.91     28.27 o 
  -6   5  11       48.04       75.03     18.98 o 
  -5   5  11      300.55      278.82     34.33 o 
  -4   5  11      773.82      745.02     43.71 o 
  -3   5  11      122.44       77.48     33.91 o 
  -2   5  11     1509.91     1534.67     34.62 o 
  -1   5  11      360.41      363.05     25.25 o 
   0   5  11      129.34      122.08     23.22 o 
   1   5  11     1086.07     1156.47     41.54 o 
   2   5  11      170.66      155.95     24.39 o 
   3   5  11      468.57      495.99     28.50 o 
   4   5  11       42.07       49.50     24.05 o 
   5   5  11      120.51       64.50     33.93 o 
   6   5  11       32.19        8.27     27.42 o 
   7   5  11        1.43       95.51     39.83 o 
 -10   6  11       30.22       45.67     45.29 o 
  -9   6  11       42.62       56.78     28.70 o 
  -8   6  11       28.62        6.22     26.39 o 
  -7   6  11      114.43       90.34     25.63 o 
  -6   6  11       75.99      115.33     32.37 o 
  -5   6  11      276.14      226.27     35.51 o 
  -4   6  11      346.68      312.05     40.10 o 
  -3   6  11      144.37      127.16     39.25 o 
  -2   6  11        4.35      -17.51     23.50 o 
  -1   6  11       36.32       39.36     24.06 o 
   0   6  11      545.70      566.07     29.75 o 
   1   6  11      269.29      276.17     32.18 o 
   2   6  11      394.59      415.00     27.15 o 
   3   6  11       28.70       56.06     49.07 o 
   4   6  11      385.81      417.93     28.18 o 
   5   6  11       43.74        3.33     39.86 o 
   6   6  11        7.55      -41.30     41.30 o 
 -10   7  11       21.08       22.24     36.31 o 
  -9   7  11       12.14       -4.80     27.58 o 
  -8   7  11       74.99      108.03     30.38 o 
  -7   7  11       57.52       73.01     27.17 o 
  -6   7  11       72.37      150.51     34.30 o 
  -5   7  11      279.91      228.34     38.57 o 
  -4   7  11        0.77      -14.19     35.67 o 
  -3   7  11      460.55      498.71     45.04 o 
  -2   7  11       62.49       52.19     22.18 o 
  -1   7  11       60.60        8.64     22.29 o 
   0   7  11      390.58      316.70     25.67 o 
   1   7  11      549.73      532.82     28.82 o 
   2   7  11        0.29        2.16     38.48 o 
   3   7  11       42.38       26.50     53.01 o 
   4   7  11      104.60      171.99     46.60 o 
   5   7  11       18.75       49.05     40.62 o 
   6   7  11        0.22       -4.07     42.10 o 
  -9   8  11       39.07       72.86     31.96 o 
  -8   8  11       20.29      -11.79     27.63 o 
  -7   8  11      211.32      219.77     38.05 o 
  -6   8  11       23.31       38.95     34.88 o 
  -5   8  11        3.59      -17.97     34.22 o 
  -4   8  11      142.31       54.32     35.70 o 
  -3   8  11      179.95      193.06     40.12 o 
  -2   8  11       22.67        8.58     40.12 o 
  -1   8  11      137.64      139.14     23.05 o 
   0   8  11      125.20       88.96     41.57 o 
   1   8  11      612.69      577.67     49.45 o 
   2   8  11        3.20       67.45     40.38 o 
   3   8  11      322.88      303.54     33.40 o 
   4   8  11        8.18       30.79     37.62 o 
   5   8  11       14.84       59.54     45.53 o 
  -9   9  11        0.55        2.25     29.23 o 
  -8   9  11       10.59       41.64     30.75 o 
  -7   9  11       39.73      126.11     39.24 o 
  -6   9  11        0.77       -1.94     35.89 o 
  -5   9  11      101.07      111.00     39.63 o 
  -4   9  11        0.15      -37.49     37.49 o 
  -3   9  11        1.48       -2.31     40.21 o 
  -2   9  11       13.79        6.20     40.43 o 
  -1   9  11        0.53      -20.60     40.25 o 
   0   9  11      374.37      325.66     46.69 o 
   1   9  11        9.01      -14.88     42.80 o 
   2   9  11        7.21       15.49     39.99 o 
   3   9  11        1.90       15.95     41.51 o 
   4   9  11        4.79      -11.92     28.58 o 
  -8  10  11      133.81      214.51     42.63 o 
  -7  10  11        8.98      120.12     39.24 o 
  -6  10  11        2.26      -11.90     39.11 o 
  -5  10  11       43.76      107.56     43.05 o 
  -4  10  11        0.05      -14.80     39.30 o 
  -3  10  11        1.58      -39.73     39.73 o 
  -2  10  11       30.05       49.87     42.60 o 
  -1  10  11        8.39        7.60     40.37 o 
   0  10  11        5.93      -10.60     42.04 o 
   1  10  11        1.14        2.65     41.09 o 
   3  10  11       12.16      -38.95     40.43 o 
  -7  11  11      146.79      357.48     49.08 o 
  -6  11  11       41.30       50.52     43.28 o 
  -5  11  11        1.84       77.50     41.33 o 
  -4  11  11       12.36       35.21     40.80 o 
  -3  11  11        3.17      -41.19     41.19 o 
  -2  11  11       61.80      -40.18     40.18 o 
  -1  11  11       43.52       56.01     42.21 o 
   0  11  11       23.11       78.41     44.97 o 
   1  11  11       98.29      119.92     45.58 o 
  -5  12  11       36.17       21.59     45.81 o 
  -4  12  11        3.56       45.02     44.82 o 
  -3  12  11        0.38      -34.14     44.56 o 
  -2  12  11        2.20      -44.20     44.20 o 
  -1  12  11       75.33        3.69     44.55 o 
  -1 -13  12       43.08      -25.71     49.94 o 
   0 -13  12        0.02       12.75     24.30 o 
   1 -13  12       24.62      117.20     36.88 o 
   2 -13  12       68.58       52.99     26.39 o 
   3 -13  12        0.48      109.99     41.19 o 
   4 -13  12       17.30        7.78     42.13 o 
  -3 -12  12      129.00      168.42     27.41 o 
  -2 -12  12        1.90       34.33     25.19 o 
  -1 -12  12        0.08      -33.07     34.33 o 
   0 -12  12        2.59      -24.84     24.84 o 
   1 -12  12        3.67        8.96     20.06 o 
   2 -12  12        0.44       35.96     26.35 o 
   3 -12  12       51.92       22.84     40.46 o 
   4 -12  12        0.19      -25.47     25.47 o 
   5 -12  12       93.21       50.10     47.01 o 
   6 -12  12        8.84       24.55     33.30 o 
  -4 -11  12        1.03      -34.69     34.69 o 
  -3 -11  12       15.91        2.27     22.87 o 
  -2 -11  12       23.02       87.24     24.39 o 
  -1 -11  12        0.47       12.93     30.11 o 
   0 -11  12       27.74       45.84     19.93 o 
   1 -11  12      336.28      371.76     23.30 o 
   2 -11  12        4.15        1.01     19.08 o 
   3 -11  12        1.91      -19.02     27.72 o 
   4 -11  12       62.67       90.00     26.08 o 
   5 -11  12       26.54       70.02     26.44 o 
   6 -11  12      233.10      279.97     39.06 o 
   7 -11  12       24.52       89.05     36.32 o 
  -5 -10  12       49.93      -10.63     40.98 o 
  -4 -10  12      155.19      128.17     22.53 o 
  -3 -10  12        4.86      -22.58     22.58 o 
  -2 -10  12       44.04       64.17     22.91 o 
  -1 -10  12      445.37      402.83     22.88 o 
   0 -10  12       36.88       50.34     18.45 o 
   1 -10  12        4.63       12.06     17.30 o 
   2 -10  12      346.90      335.33     20.81 o 
   3 -10  12        3.15       28.85     22.19 o 
   4 -10  12        0.05       25.84     23.23 o 
   5 -10  12        0.12       13.82     22.76 o 
   6 -10  12        3.65       -9.25     26.14 o 
   7 -10  12        5.47       11.82     34.29 o 
  -6  -9  12        3.89      -11.84     39.50 o 
  -5  -9  12        4.90       50.36     38.62 o 
  -4  -9  12        0.17       26.05     24.54 o 
  -3  -9  12       64.17       39.96     21.41 o 
  -2  -9  12       22.50       26.97     18.05 o 
  -1  -9  12       69.48       56.93     18.10 o 
   0  -9  12      218.33      233.51     19.76 o 
   1  -9  12       12.79       31.80     14.51 o 
   2  -9  12        0.76       30.96     22.10 o 
   3  -9  12      167.68      228.27     23.91 o 
   4  -9  12       90.71      102.19     30.57 o 
   5  -9  12      446.57      453.71     29.19 o 
   6  -9  12       26.75       39.30     28.78 o 
   7  -9  12        1.53      -12.63     40.30 o 
   8  -9  12       14.85       -4.76     36.58 o 
  -7  -8  12       16.61       11.53     41.87 o 
  -6  -8  12        7.90       35.16     37.66 o 
  -5  -8  12        0.36       35.75     38.89 o 
  -4  -8  12        0.09       15.28     19.14 o 
  -3  -8  12      152.99      207.06     30.06 o 
  -2  -8  12     1159.23     1144.86     26.04 o 
  -1  -8  12       34.18       33.38     18.27 o 
   0  -8  12      130.89      160.69     22.45 o 
   1  -8  12     1903.28     1867.18     46.34 o 
   2  -8  12       30.02       40.11     25.98 o 
   3  -8  12        3.14       26.98     22.58 o 
   4  -8  12      834.57      799.52     29.92 o 
   5  -8  12        0.45      -17.19     17.19 o 
   6  -8  12      145.23      130.89     19.30 o 
   7  -8  12        4.72        9.11     45.08 o 
   8  -8  12        2.49        4.42     23.62 o 
   9  -8  12       15.36       59.48     23.77 o 
  -8  -7  12        0.15      -17.12     37.47 o 
  -7  -7  12       20.71      -26.20     36.94 o 
  -6  -7  12       40.71       65.99     37.62 o 
  -5  -7  12      146.93      116.63     37.49 o 
  -4  -7  12       17.33       -9.35     34.05 o 
  -3  -7  12        0.39      -15.84     15.84 o 
  -2  -7  12        0.66       -4.04     18.01 o 
  -1  -7  12     3451.77     3563.42     74.32 o 
   0  -7  12        0.01       12.95     14.12 o 
   1  -7  12        2.29       -9.52     16.51 o 
   2  -7  12     1441.45     1332.95     29.49 o 
   3  -7  12        0.53        1.67     17.44 o 
   4  -7  12       81.57       89.85     17.92 o 
   5  -7  12      147.96      103.14     22.49 o 
   6  -7  12       61.83       36.51     23.40 o 
   7  -7  12       25.41       37.49     22.24 o 
   8  -7  12        3.63       26.80     23.78 o 
   9  -7  12       15.73       44.64     58.72 o 
  -8  -6  12      127.10      135.09     43.66 o 
  -7  -6  12       27.55       -2.20     39.25 o 
  -6  -6  12        3.18       27.66     39.04 o 
  -5  -6  12      214.82      229.41     38.31 o 
  -4  -6  12       94.29      104.30     25.29 o 
  -3  -6  12      372.99      328.41     29.58 o 
  -2  -6  12        0.51       18.98     16.42 o 
  -1  -6  12      275.64      278.87     18.33 o 
   0  -6  12      644.20      584.31     14.61 o 
   1  -6  12       62.41       61.30     13.60 o 
   2  -6  12        0.14        4.32     17.08 o 
   3  -6  12     2182.41     2051.00     39.03 o 
   4  -6  12      328.56      346.68     29.53 o 
   5  -6  12      305.06      306.40     26.11 o 
   6  -6  12      368.17      359.59     28.16 o 
   7  -6  12       18.58       42.94     23.49 o 
   8  -6  12       13.55       30.93     37.18 o 
   9  -6  12       96.69      132.95     38.95 o 
  -9  -5  12       31.71       50.96     39.79 o 
  -8  -5  12        2.98       56.95     37.65 o 
  -7  -5  12        1.38       69.03     39.41 o 
  -6  -5  12      111.80      142.69     40.54 o 
  -5  -5  12       65.49       87.93     37.92 o 
  -4  -5  12       33.15       13.54     23.79 o 
  -3  -5  12      300.01      273.24     25.00 o 
  -2  -5  12     1596.68     1699.26     52.33 o 
  -1  -5  12        4.62        5.83     12.46 o 
   0  -5  12       63.26       80.73     15.84 o 
   1  -5  12     7456.66     7375.90     90.09 o 
   2  -5  12        3.42       22.32     25.94 o 
   3  -5  12      153.42      154.72     22.78 o 
   4  -5  12     3792.23     3675.32     47.86 o 
   5  -5  12      476.58      484.64     28.20 o 
   6  -5  12       26.99       24.64     33.58 o 
   7  -5  12       74.21       50.22     36.66 o 
   8  -5  12       17.83       37.02     33.63 o 
   9  -5  12      119.41      134.45     37.53 o 
  -9  -4  12        1.09       33.26     41.68 o 
  -8  -4  12        7.59       -7.89     38.85 o 
  -7  -4  12        5.48      -33.42     36.83 o 
  -6  -4  12      346.30      281.82     38.62 o 
  -5  -4  12       67.98       77.33     22.64 o 
  -4  -4  12        8.13        0.81     22.52 o 
  -3  -4  12      124.19      149.21     21.00 o 
  -2  -4  12       60.77       39.80     14.87 o 
  -1  -4  12       28.06       22.49     11.41 o 
   0  -4  12       18.03       12.86     19.51 o 
   1  -4  12       27.23       29.24     16.19 o 
   2  -4  12      207.40      149.25     28.76 o 
   3  -4  12       29.79       35.24     31.01 o 
   4  -4  12       71.91       47.47     32.50 o 
   5  -4  12       12.28      -17.59     32.91 o 
   6  -4  12      214.61      185.74     37.14 o 
   7  -4  12       24.71       73.91     35.68 o 
   8  -4  12        1.61       54.63     36.15 o 
   9  -4  12        0.83       17.10     33.00 o 
  -9  -3  12        0.03      -37.12     38.79 o 
  -8  -3  12      141.20      154.92     40.54 o 
  -7  -3  12       56.31       80.66     36.46 o 
  -6  -3  12        2.77       22.56     32.64 o 
  -5  -3  12      506.52      493.11     25.24 o 
  -4  -3  12     1176.03     1274.80     37.46 o 
  -3  -3  12      228.75      248.80     22.28 o 
  -2  -3  12      101.64      112.42     14.56 o 
  -1  -3  12      222.35      212.14     39.85 o 
   0  -3  12     3106.94     3233.20     43.20 o 
   1  -3  12       99.86      146.90     19.91 o 
   2  -3  12      402.87      364.94     31.26 o 
   3  -3  12     5918.94     6037.69     79.02 o 
   4  -3  12       40.15       71.06     33.09 o 
   5  -3  12       18.63        8.95     31.42 o 
   6  -3  12     1381.86     1297.58     51.59 o 
   7  -3  12       73.02       87.13     36.48 o 
   8  -3  12      340.55      382.94     41.74 o 
   9  -3  12       39.55       66.05     35.42 o 
 -10  -2  12       76.64       87.09     38.52 o 
  -9  -2  12       87.94      123.19     36.18 o 
  -8  -2  12      188.30      175.78     39.99 o 
  -7  -2  12        0.97      -14.62     32.58 o 
  -6  -2  12       28.93      -10.92     30.73 o 
  -5  -2  12      257.70      250.18     22.75 o 
  -4  -2  12      107.36      107.43     20.01 o 
  -3  -2  12       24.30       14.74     14.99 o 
  -2  -2  12       83.50       55.32     14.15 o 
  -1  -2  12       42.81       41.17     15.95 o 
   0  -2  12       23.26       17.17     15.35 o 
   1  -2  12      208.22      198.36     14.98 o 
   2  -2  12        3.17       14.24     28.69 o 
   3  -2  12       23.51        9.96     31.26 o 
   4  -2  12      659.33      685.69     41.32 o 
   5  -2  12      650.19      673.46     42.23 o 
   6  -2  12      580.78      480.60     42.21 o 
   7  -2  12       37.04       21.29     36.06 o 
   8  -2  12        2.62       30.11     33.51 o 
   9  -2  12      199.19      273.68     41.53 o 
 -10  -1  12       30.72       42.08     34.92 o 
  -9  -1  12        4.42      -24.32     34.70 o 
  -8  -1  12      172.18      138.01     38.45 o 
  -7  -1  12      104.71      101.40     34.51 o 
  -6  -1  12       90.21       83.06     36.15 o 
  -5  -1  12      180.57      177.80     34.47 o 
  -4  -1  12        0.62       -0.20     17.24 o 
  -3  -1  12      364.09      377.49     17.15 o 
  -2  -1  12      265.00      272.83     19.85 o 
  -1  -1  12     1842.00     1782.61     29.56 o 
   0  -1  12        6.41       -0.49     14.86 o 
   1  -1  12        0.04       -3.98     13.15 o 
   2  -1  12      768.19      878.08     40.47 o 
   3  -1  12       12.76        1.36     29.47 o 
   4  -1  12        4.82       29.45     33.07 o 
   5  -1  12      381.50      386.14     56.91 o 
   6  -1  12        5.97       32.14     35.05 o 
   7  -1  12       30.35       31.95     23.53 o 
   8  -1  12        1.74       28.96     25.82 o 
   9  -1  12       17.74       31.35     33.93 o 
 -10   0  12        8.53       -6.65     36.84 o 
  -9   0  12      126.69      100.61     37.57 o 
  -8   0  12      397.14      379.85     29.70 o 
  -7   0  12      116.87      124.96     24.64 o 
  -6   0  12      651.23      639.26     28.79 o 
  -5   0  12      249.78      243.11     23.79 o 
  -4   0  12      129.49      122.35     15.09 o 
  -3   0  12     1307.17     1322.36     26.28 o 
  -2   0  12      257.04      272.15     20.09 o 
  -1   0  12       43.65       51.06     16.49 o 
   0   0  12     2087.69     2107.89     30.95 o 
   1   0  12        8.70       13.93     14.24 o 
   2   0  12       62.02       66.35     18.33 o 
   3   0  12       53.59       56.78     20.50 o 
   4   0  12       28.10       33.42     22.23 o 
   5   0  12      122.04      120.62     35.43 o 
   6   0  12      343.78      342.87     47.88 o 
   7   0  12       95.47       72.81     25.73 o 
   8   0  12      586.57      490.16     32.76 o 
   9   0  12        4.82       34.17     24.46 o 
 -10   1  12        4.49      -27.13     27.13 o 
  -9   1  12        1.64        0.98     26.25 o 
  -8   1  12      200.88      198.64     27.50 o 
  -7   1  12      348.24      326.26     27.40 o 
  -6   1  12       12.08        2.12     29.87 o 
  -5   1  12     1804.27     1798.36     35.71 o 
  -4   1  12      422.03      370.73     24.35 o 
  -3   1  12       48.15       46.85     15.09 o 
  -2   1  12       24.04       29.99     24.89 o 
  -1   1  12        1.24       -2.16     17.63 o 
   0   1  12        1.10       -8.98     17.26 o 
   1   1  12       22.71       33.75     16.04 o 
   2   1  12      114.23       98.15     20.96 o 
   3   1  12       62.56       60.22     21.68 o 
   4   1  12       72.81       90.00     23.95 o 
   5   1  12        0.11       14.30     22.57 o 
   6   1  12      414.84      468.30     61.95 o 
   7   1  12        0.01       31.71     43.67 o 
   8   1  12        0.57      -32.74     32.74 o 
 -10   2  12        0.94       14.94     27.07 o 
  -9   2  12      116.39      112.92     27.06 o 
  -8   2  12        6.98       -8.86     26.28 o 
  -7   2  12       94.44       74.06     35.90 o 
  -6   2  12       62.62       80.42     25.99 o 
  -5   2  12       39.33       33.19     24.01 o 
  -4   2  12     1423.18     1404.29     30.49 o 
  -3   2  12      242.23      245.29     18.26 o 
  -2   2  12        2.87       10.50     18.95 o 
  -1   2  12     4796.93     5174.99     47.88 o 
   0   2  12      384.42      360.11     33.90 o 
   1   2  12       28.74       13.25     28.74 o 
   2   2  12       80.75      112.41     22.01 o 
   3   2  12        4.22        6.74     22.93 o 
   4   2  12      268.27      257.18     25.13 o 
   5   2  12       14.08       28.67     24.06 o 
   6   2  12        6.16       40.65     23.53 o 
   7   2  12        1.27      101.67    102.02 o 
   8   2  12        5.59      168.24     36.00 o 
 -10   3  12        5.55       36.62     27.31 o 
  -9   3  12        6.27      -18.03     26.91 o 
  -8   3  12      226.99      221.26     27.17 o 
  -7   3  12       97.02       95.26     24.44 o 
  -6   3  12     1918.81     1932.05     40.15 o 
  -5   3  12     1118.80     1167.67     34.87 o 
  -4   3  12       69.65       68.52     21.39 o 
  -3   3  12     5829.85     5952.34     44.69 o 
  -2   3  12     1585.33     1620.73     33.56 o 
  -1   3  12     1121.63     1111.06     44.51 o 
   0   3  12     1255.14     1280.44     44.93 o 
   1   3  12       17.90      -29.88     29.88 o 
   2   3  12       53.48       59.79     22.14 o 
   3   3  12       50.00       80.38     30.91 o 
   4   3  12        5.44      -23.96     24.41 o 
   5   3  12      616.59      660.37     50.94 o 
   6   3  12        0.14       47.58     25.17 o 
   7   3  12       23.85       45.70     25.89 o 
   8   3  12      180.92      413.12    133.40 o 
 -10   4  12      120.86       77.33     33.47 o 
  -9   4  12       11.12      -11.05     42.18 o 
  -8   4  12       31.90       65.63     27.08 o 
  -7   4  12        1.01      -21.78     27.07 o 
  -6   4  12        6.27        6.65     25.39 o 
  -5   4  12      140.24      158.27     24.66 o 
  -4   4  12       38.61       48.34     22.68 o 
  -3   4  12      274.78      276.02     26.89 o 
  -2   4  12       94.64      109.40     31.27 o 
  -1   4  12      273.32      252.35     32.39 o 
   0   4  12       16.18        8.81     29.43 o 
   1   4  12      787.43      822.24     43.26 o 
   2   4  12        9.68       23.01     24.45 o 
   3   4  12      275.87      326.30     26.57 o 
   4   4  12      184.39      164.61     30.32 o 
   5   4  12        0.01      -23.65     23.65 o 
   6   4  12      703.05      633.75     32.87 o 
   7   4  12       22.92      102.21     88.44 o 
 -10   5  12       56.14       56.64     28.33 o 
  -9   5  12       47.52       79.30     28.65 o 
  -8   5  12        0.33       -1.18     25.66 o 
  -7   5  12       17.99       -4.39     25.07 o 
  -6   5  12      262.46      305.43     35.29 o 
  -5   5  12      265.92      210.69     24.03 o 
  -4   5  12     4304.89     4312.81     72.63 o 
  -3   5  12      975.22      998.38     49.32 o 
  -2   5  12      262.18      249.53     37.40 o 
  -1   5  12     6493.84     6797.26     62.67 o 
   0   5  12     1100.66      996.72     46.04 o 
   1   5  12       29.25       20.18     30.48 o 
   2   5  12      427.64      420.40     27.07 o 
   3   5  12       59.10       70.98     28.50 o 
   4   5  12       92.68      138.19     25.69 o 
   5   5  12       66.62       69.32     49.43 o 
   6   5  12        0.09      -27.03     32.34 o 
   7   5  12       36.49       58.44     40.37 o 
 -10   6  12        0.50       15.86     27.07 o 
  -9   6  12       30.93       57.67     26.96 o 
  -8   6  12       10.17      -21.49     26.71 o 
  -7   6  12       16.15       45.90     26.30 o 
  -6   6  12      131.96      120.24     37.72 o 
  -5   6  12      117.17       53.62     32.98 o 
  -4   6  12       80.70       91.37     34.93 o 
  -3   6  12      341.15      356.56     42.17 o 
  -2   6  12       63.05       45.38     23.29 o 
  -1   6  12     1131.32     1146.51     34.69 o 
   0   6  12      174.03      148.14     24.61 o 
   1   6  12      187.76      177.11     36.07 o 
   2   6  12      249.83      271.27     33.89 o 
   3   6  12      156.54      147.17     24.71 o 
   4   6  12        0.05       48.17     23.90 o 
   5   6  12      459.83      465.46     46.87 o 
   6   6  12       28.90      -26.06     40.09 o 
  -9   7  12       14.91      -17.25     27.21 o 
  -8   7  12        2.23       15.50     58.83 o 
  -7   7  12       96.57       76.69     47.11 o 
  -6   7  12       13.24       23.12     32.47 o 
  -5   7  12      169.51       91.74     34.91 o 
  -4   7  12       27.34        0.92     36.14 o 
  -3   7  12        0.73       -4.76     35.18 o 
  -2   7  12     1544.63     1560.22     76.74 o 
  -1   7  12      602.41      498.29     35.92 o 
   0   7  12        7.06       30.80     22.13 o 
   1   7  12     1456.02     1481.18    106.21 o 
   2   7  12        1.57        8.29     42.24 o 
   3   7  12        3.13      -23.13     28.24 o 
   4   7  12       11.96       55.04     42.65 o 
   5   7  12        2.15       12.22     43.55 o 
  -9   8  12        1.25      -27.57     33.36 o 
  -8   8  12        1.18       11.76     25.99 o 
  -7   8  12        5.09       30.49     32.83 o 
  -6   8  12       43.77       72.19     37.40 o 
  -5   8  12       94.87       42.92     36.45 o 
  -4   8  12      177.80      172.70     40.10 o 
  -3   8  12       37.24       66.05     37.23 o 
  -2   8  12      172.93      144.58     24.43 o 
  -1   8  12      810.86      792.17     39.32 o 
   0   8  12        3.07       -4.32     40.65 o 
   1   8  12        0.92        1.62     41.03 o 
   2   8  12      569.61      622.32     50.71 o 
   3   8  12       99.83      138.74     43.25 o 
   4   8  12       55.59       99.00     30.22 o 
  -8   9  12       23.97      154.37     48.43 o 
  -7   9  12        0.83        9.24     37.47 o 
  -6   9  12        2.85       17.82     37.34 o 
  -5   9  12       24.65       -6.05     38.63 o 
  -4   9  12       11.37      -26.74     38.19 o 
  -3   9  12        5.14       51.47     40.02 o 
  -2   9  12       12.57       43.28     41.63 o 
  -1   9  12       94.28      103.60     43.03 o 
   0   9  12      129.58       -2.20     41.68 o 
   1   9  12       55.56       -6.75     41.65 o 
   2   9  12       34.01       26.22     42.96 o 
   3   9  12        1.64       37.73     43.74 o 
  -7  10  12       31.81      153.21     43.19 o 
  -6  10  12       21.11      -17.73     36.70 o 
  -5  10  12        5.03       79.83     41.09 o 
  -4  10  12        2.83      -39.65     39.65 o 
  -3  10  12        1.38      -41.09     41.09 o 
  -2  10  12       47.09       66.52     43.44 o 
  -1  10  12       10.24       10.64     41.16 o 
   0  10  12       17.02       46.38     42.99 o 
   1  10  12      185.61      101.62     45.06 o 
   2  10  12        8.52      -45.96     45.96 o 
  -6  11  12       45.57       39.86     41.48 o 
  -5  11  12       14.49       86.62     44.45 o 
  -4  11  12        1.34      -16.91     41.67 o 
  -3  11  12        5.67       -5.70     43.44 o 
  -2  11  12        8.12      -38.31     40.60 o 
  -1  11  12       62.85      114.10     44.38 o 
   0  11  12        1.18       25.92     44.98 o 
   0 -13  13        1.05      102.87     80.05 o 
   1 -13  13        2.38       -4.97     24.96 o 
   2 -13  13       20.09       53.40     25.70 o 
   3 -13  13        4.29       59.20     46.68 o 
  -2 -12  13       39.15       71.93     32.69 o 
  -1 -12  13        0.02       68.65     36.10 o 
   0 -12  13        1.54       53.82     36.00 o 
   1 -12  13       87.75      153.44     26.91 o 
   2 -12  13        2.68       30.09     25.80 o 
   3 -12  13        8.30       11.43     24.17 o 
   4 -12  13       91.73       39.71     29.86 o 
   5 -12  13       15.36       42.13     24.72 o 
  -4 -11  13       64.91       54.05     41.82 o 
  -3 -11  13        0.78       11.52     22.81 o 
  -2 -11  13        1.93       21.10     22.56 o 
  -1 -11  13        0.07       50.73     25.43 o 
   0 -11  13        1.89       59.24     19.99 o 
   1 -11  13        3.82       -5.56     25.03 o 
   2 -11  13       57.66       59.42     41.83 o 
   3 -11  13       44.53       52.05     34.60 o 
   4 -11  13        3.45       25.38     24.29 o 
   5 -11  13       50.30      128.23     47.08 o 
   6 -11  13       14.27       42.91     34.25 o 
  -5 -10  13        0.00      -15.08     40.01 o 
  -4 -10  13       37.71       27.55     40.73 o 
  -3 -10  13       13.91       20.55     22.89 o 
  -2 -10  13        2.96        9.38     18.44 o 
  -1 -10  13       15.54      -24.49     27.66 o 
   0 -10  13      122.34      131.50     31.23 o 
   1 -10  13       39.81       -5.73     24.17 o 
   2 -10  13       14.02       33.88     22.03 o 
   3 -10  13       29.06       67.77     23.79 o 
   4 -10  13       33.00       48.12     24.36 o 
   5 -10  13      181.58      148.79     30.79 o 
   6 -10  13       49.16        8.88     26.81 o 
   7 -10  13       18.71       -5.87     46.35 o 
  -6  -9  13        0.13       53.70     40.49 o 
  -5  -9  13       14.06      119.12     39.51 o 
  -4  -9  13        5.19       46.89     39.31 o 
  -3  -9  13       10.30       30.83     35.85 o 
  -2  -9  13      102.18       59.54     24.81 o 
  -1  -9  13       49.19       10.96     18.44 o 
   0  -9  13       10.38       10.39     17.86 o 
   1  -9  13      129.02      110.40     19.13 o 
   2  -9  13       20.66       49.16     33.25 o 
   3  -9  13        0.13        1.87     26.49 o 
   4  -9  13      117.30       81.62     25.31 o 
   5  -9  13      163.27      150.36     25.97 o 
   6  -9  13        7.03      -30.94     30.94 o 
   7  -9  13        4.90      -13.98     27.31 o 
   8  -9  13        2.51       25.47     33.18 o 
  -7  -8  13        3.14       35.77     42.12 o 
  -6  -8  13      156.42      160.62     41.55 o 
  -5  -8  13        1.94       52.03     40.46 o 
  -4  -8  13        1.12       27.62     36.07 o 
  -3  -8  13        0.38       19.91     23.89 o 
  -2  -8  13        0.24       10.12     16.88 o 
  -1  -8  13      111.99      102.66     25.92 o 
   0  -8  13       30.35       41.56     17.20 o 
   1  -8  13        0.99      -10.47     25.46 o 
   2  -8  13      303.84      291.07     24.29 o 
   3  -8  13       92.49       52.95     22.11 o 
   4  -8  13       18.72       -4.06     22.55 o 
   5  -8  13      148.57       80.49     26.11 o 
   6  -8  13        9.38      -20.48     21.62 o 
   7  -8  13        5.57        8.20     23.53 o 
   8  -8  13        4.28       48.93     23.60 o 
  -7  -7  13        2.21       -6.50     37.54 o 
  -6  -7  13       13.49       -3.94     39.16 o 
  -5  -7  13       58.09       33.85     35.85 o 
  -4  -7  13        0.37       -2.11     22.68 o 
  -3  -7  13        0.17       11.21     24.12 o 
  -2  -7  13        0.40      -23.20     23.20 o 
  -1  -7  13        0.96       27.54     17.38 o 
   0  -7  13     2226.65     2146.58     68.35 o 
   1  -7  13      430.96      416.97     19.88 o 
   2  -7  13        7.80        1.15     16.77 o 
   3  -7  13      703.22      621.10     21.96 o 
   4  -7  13       11.62        7.16     21.22 o 
   5  -7  13      201.35      186.18     23.80 o 
   6  -7  13       70.77       77.09     25.01 o 
   7  -7  13       25.35       19.24     23.40 o 
   8  -7  13       52.81      131.69     29.02 o 
  -8  -6  13        4.92      -32.42     39.54 o 
  -7  -6  13      264.81      309.74     44.90 o 
  -6  -6  13       18.22       39.13     39.67 o 
  -5  -6  13       25.34       71.03     35.26 o 
  -4  -6  13      723.07      748.58     31.27 o 
  -3  -6  13        0.84       -7.71     26.26 o 
  -2  -6  13       51.18       70.06     24.18 o 
  -1  -6  13      316.52      320.66     25.28 o 
   0  -6  13       63.44       74.42     14.10 o 
   1  -6  13      221.12      201.90     20.88 o 
   2  -6  13       42.36       40.34     24.98 o 
   3  -6  13      198.91      190.01     22.87 o 
   4  -6  13      427.95      440.77     25.41 o 
   5  -6  13      642.83      678.54     29.33 o 
   6  -6  13       58.96       57.29     37.67 o 
   7  -6  13        1.58        3.53     33.98 o 
   8  -6  13        0.05       58.87     35.65 o 
   9  -6  13       30.40       39.64     38.91 o 
  -8  -5  13       34.17       93.15     42.34 o 
  -7  -5  13       10.26       30.23     37.06 o 
  -6  -5  13      150.82      190.15     42.22 o 
  -5  -5  13        3.83       11.21     30.00 o 
  -4  -5  13       51.26       41.83     24.02 o 
  -3  -5  13        0.89      -22.48     22.48 o 
  -2  -5  13       11.29        8.46     16.30 o 
  -1  -5  13      362.59      325.62     18.96 o 
   0  -5  13       24.50       27.81     16.13 o 
   1  -5  13      234.20      238.88     31.72 o 
   2  -5  13     3448.11     3232.24     60.90 o 
   3  -5  13        9.63       32.88     29.28 o 
   4  -5  13     1270.05     1337.39     47.16 o 
   5  -5  13      697.27      688.33     39.81 o 
   6  -5  13        1.83      -19.58     32.30 o 
   7  -5  13      269.67      295.04     40.97 o 
   8  -5  13        0.01       20.27     33.20 o 
   9  -5  13       13.20       45.50     34.85 o 
  -9  -4  13       37.93       47.94     42.87 o 
  -8  -4  13       74.83       18.34     40.00 o 
  -7  -4  13       14.53       12.28     35.18 o 
  -6  -4  13      112.32       79.95     39.06 o 
  -5  -4  13      887.88      883.24     29.95 o 
  -4  -4  13       69.56       57.93     23.66 o 
  -3  -4  13       68.27       87.76     22.65 o 
  -2  -4  13      105.37       90.80     16.49 o 
  -1  -4  13        6.02      -11.80     15.41 o 
   0  -4  13      170.08      143.45     32.52 o 
   1  -4  13      801.02      793.80     38.19 o 
   2  -4  13      192.76      184.65     32.94 o 
   3  -4  13     1763.13     1655.96     50.50 o 
   4  -4  13      124.93      185.51     35.13 o 
   5  -4  13        7.14       18.28     32.84 o 
   6  -4  13        5.89      -13.33     35.37 o 
   7  -4  13       35.16       61.44     36.76 o 
   8  -4  13       10.94       18.20     35.67 o 
   9  -4  13        0.00       67.77     37.58 o 
  -9  -3  13       30.85        5.22     38.40 o 
  -8  -3  13      119.87      159.56     36.71 o 
  -7  -3  13      234.06      265.68     38.30 o 
  -6  -3  13        0.44       39.34     33.34 o 
  -5  -3  13        3.87        6.76     21.10 o 
  -4  -3  13      783.24      821.17     28.57 o 
  -3  -3  13        7.02       17.95     15.37 o 
  -2  -3  13      169.36      168.52     16.59 o 
  -1  -3  13       34.01       30.39     16.59 o 
   0  -3  13      206.39      225.28     18.38 o 
   1  -3  13      621.53      652.39     38.78 o 
   2  -3  13       82.55       60.74     32.02 o 
   3  -3  13     1533.22     1536.82     51.23 o 
   4  -3  13     1649.17     1669.82     52.59 o 
   5  -3  13       23.26       76.35     31.99 o 
   6  -3  13     1114.55     1120.97     50.86 o 
   7  -3  13       48.67       18.02     34.55 o 
   8  -3  13       12.98        2.36     37.50 o 
   9  -3  13       61.92       55.87     38.20 o 
  -9  -2  13        0.92       14.93     38.36 o 
  -8  -2  13        3.12       21.65     33.80 o 
  -7  -2  13       54.66       59.68     34.58 o 
  -6  -2  13       70.72       40.65     33.33 o 
  -5  -2  13        4.01       -5.78     19.75 o 
  -4  -2  13       64.26       73.27     21.62 o 
  -3  -2  13      115.07      116.72     16.35 o 
  -2  -2  13        9.22        7.30     15.19 o 
  -1  -2  13      216.03      220.87     19.29 o 
   0  -2  13       51.56       64.30     16.75 o 
   1  -2  13        0.48        0.74     27.98 o 
   2  -2  13     1996.11     1920.69     51.58 o 
   3  -2  13       34.95       47.76     35.29 o 
   4  -2  13      338.29      361.04     39.11 o 
   5  -2  13     1342.55     1263.39     50.13 o 
   6  -2  13        6.65       21.41     35.43 o 
   7  -2  13       52.84        1.56     35.01 o 
   8  -2  13       68.59       25.73     33.09 o 
   9  -2  13       45.45       58.72     35.18 o 
 -10  -1  13       32.48       83.31     38.33 o 
  -9  -1  13       13.77       -8.53     34.59 o 
  -8  -1  13      115.94      100.55     36.41 o 
  -7  -1  13       96.61       54.76     35.09 o 
  -6  -1  13      164.68      102.15     34.57 o 
  -5  -1  13      194.27      222.72     36.03 o 
  -4  -1  13       15.53       15.14     18.69 o 
  -3  -1  13      152.49      160.45     16.68 o 
  -2  -1  13      156.84      169.65     19.04 o 
  -1  -1  13        4.22        9.76     16.93 o 
   0  -1  13        0.53       -2.55     15.51 o 
   1  -1  13      208.19      186.73     33.89 o 
   2  -1  13      231.78      247.13     33.32 o 
   3  -1  13        7.94        3.01     34.27 o 
   4  -1  13       18.62       34.49     31.57 o 
   5  -1  13      683.92      841.48     47.21 o 
   6  -1  13       10.71      117.73     35.88 o 
   7  -1  13        2.65        4.33     33.42 o 
   8  -1  13       45.27       -0.31     35.83 o 
 -10   0  13       12.11      -15.53     38.54 o 
  -9   0  13        3.03      -14.59     35.58 o 
  -8   0  13       15.00      -12.25     35.76 o 
  -7   0  13      227.59      250.91     39.60 o 
  -6   0  13       48.97       52.21     34.03 o 
  -5   0  13      138.32      123.65     35.43 o 
  -4   0  13      705.99      680.35     41.65 o 
  -3   0  13      208.35      210.83     22.86 o 
  -2   0  13       16.16       11.26     19.22 o 
  -1   0  13       13.31        5.90     17.84 o 
   0   0  13        4.32       19.97     17.07 o 
   1   0  13        6.00        2.09     32.82 o 
   2   0  13        4.04       26.45     33.47 o 
   3   0  13      158.76      164.06     33.51 o 
   4   0  13      904.56      920.45     47.77 o 
   5   0  13       16.06       24.52     32.21 o 
   6   0  13      714.45      758.23     46.98 o 
   7   0  13      261.60      369.87     42.15 o 
   8   0  13        0.06       64.62     32.74 o 
 -10   1  13       30.85       17.26     35.51 o 
  -9   1  13       47.22       34.07     36.27 o 
  -8   1  13       42.35       47.23     36.12 o 
  -7   1  13      140.73       98.53     24.66 o 
  -6   1  13      193.70      173.04     40.57 o 
  -5   1  13      263.71      210.17     26.11 o 
  -4   1  13     1209.83     1222.91     34.50 o 
  -3   1  13       45.46       33.29     20.37 o 
  -2   1  13        0.64       -3.62     19.75 o 
  -1   1  13      448.91      426.38     23.03 o 
   0   1  13       96.32       91.37     19.25 o 
   1   1  13        9.83        2.82     32.54 o 
   2   1  13      279.86      282.02     23.29 o 
   3   1  13        1.37       -3.79     21.99 o 
   4   1  13        7.25        0.45     22.05 o 
   5   1  13      235.00      239.80     24.49 o 
   6   1  13       23.34       59.25     25.47 o 
   7   1  13      132.81      222.72    110.63 o 
   8   1  13        3.84      102.67    100.97 o 
 -10   2  13       61.42       86.69     27.87 o 
  -9   2  13        0.29       11.43     25.74 o 
  -8   2  13      233.12      233.42     27.32 o 
  -7   2  13       35.31       48.81     23.79 o 
  -6   2  13      108.62       95.16     24.39 o 
  -5   2  13      106.78      127.81     24.16 o 
  -4   2  13        9.37        1.65     20.47 o 
  -3   2  13      127.19      102.45     18.38 o 
  -2   2  13      801.38      869.75     28.23 o 
  -1   2  13      307.45      366.81     50.31 o 
   0   2  13      130.65      163.75     20.89 o 
   1   2  13        0.46       -3.04     35.21 o 
   2   2  13       26.11       42.73     23.06 o 
   3   2  13        0.66        7.73     22.64 o 
   4   2  13       92.52       56.21     22.63 o 
   5   2  13      154.62      157.93     42.76 o 
   6   2  13        5.62       44.58     26.54 o 
   7   2  13       19.02       60.01     27.29 o 
   8   2  13       26.70      198.02     86.87 o 
 -10   3  13        5.13       27.04     45.73 o 
  -9   3  13        0.46      -26.07     26.07 o 
  -8   3  13       47.72       70.63     26.55 o 
  -7   3  13       94.31      108.03     25.04 o 
  -6   3  13       13.02       34.30     24.48 o 
  -5   3  13      503.51      469.72     39.97 o 
  -4   3  13      803.81      705.37     28.75 o 
  -3   3  13      242.54      255.13     31.32 o 
  -2   3  13     4080.35     4151.98     51.08 o 
  -1   3  13      126.00      118.22     36.71 o 
   0   3  13       29.05       36.78     34.30 o 
   1   3  13     1024.35     1094.98     47.90 o 
   2   3  13       18.71       24.84     22.74 o 
   3   3  13       67.98       82.63     22.75 o 
   4   3  13      219.33      201.89     24.70 o 
   5   3  13       39.15        6.83     23.73 o 
   6   3  13      278.61      247.47     35.62 o 
   7   3  13       11.05       86.90     44.40 o 
 -10   4  13       13.35      -27.66     27.66 o 
  -9   4  13      164.23      163.60     28.67 o 
  -8   4  13        8.81       53.50     25.41 o 
  -7   4  13        6.42       -6.98     24.49 o 
  -6   4  13       15.52       10.61     23.65 o 
  -5   4  13        4.70       18.88     20.79 o 
  -4   4  13     1176.31     1143.35     32.44 o 
  -3   4  13        2.65      -14.57     23.71 o 
  -2   4  13       71.68       83.55     25.28 o 
  -1   4  13     1221.95     1191.44     48.24 o 
   0   4  13      397.91      429.10     39.99 o 
   1   4  13      171.31      188.16     37.45 o 
   2   4  13       40.54       27.65     22.96 o 
   3   4  13       44.21       51.56     24.80 o 
   4   4  13       70.73       61.45     24.90 o 
   5   4  13      122.50       99.60     31.02 o 
   6   4  13        0.55      -25.45     25.45 o 
   7   4  13      110.09      109.10     52.70 o 
 -10   5  13        8.41      -18.10     27.06 o 
  -9   5  13       41.08       87.26     26.86 o 
  -8   5  13      104.03      128.81     28.04 o 
  -7   5  13        3.59       12.98     24.89 o 
  -6   5  13       22.21       40.71     32.77 o 
  -5   5  13      283.33      297.07     24.49 o 
  -4   5  13       17.72       12.12     34.69 o 
  -3   5  13     1755.81     1846.02     55.50 o 
  -2   5  13       27.63       39.16     46.20 o 
  -1   5  13       39.34       37.44     26.09 o 
   0   5  13     1262.67     1310.35     47.71 o 
   1   5  13      127.65      140.15     32.15 o 
   2   5  13       77.70       61.98     30.23 o 
   3   5  13      650.96      647.08     76.77 o 
   4   5  13       66.24      118.33     27.59 o 
   5   5  13       47.77       66.81     25.21 o 
   6   5  13        1.71       22.02     36.57 o 
  -9   6  13        1.16        1.50     27.57 o 
  -8   6  13       92.29       67.54     28.10 o 
  -7   6  13       50.75       60.47     26.07 o 
  -6   6  13       34.99       13.36     21.67 o 
  -5   6  13      117.46       44.85     31.00 o 
  -4   6  13      185.18      206.06     34.35 o 
  -3   6  13       43.37       23.22     35.19 o 
  -2   6  13     2736.23     2650.78     45.92 o 
  -1   6  13      105.70      134.45     26.16 o 
   0   6  13       17.76        9.63     24.46 o 
   1   6  13     1086.16     1088.20     58.25 o 
   2   6  13       64.15       74.78     31.52 o 
   3   6  13       37.18       21.14     26.96 o 
   4   6  13      100.52      127.23     33.29 o 
   5   6  13       31.55       69.50     40.28 o 
  -9   7  13      102.30       94.49     28.55 o 
  -8   7  13        3.20      -13.47     27.07 o 
  -7   7  13        2.34       28.80     25.99 o 
  -6   7  13      165.28      157.34     37.12 o 
  -5   7  13       24.43      -21.92     35.16 o 
  -4   7  13       50.60       78.27     34.16 o 
  -3   7  13        4.09        4.81     34.53 o 
  -2   7  13       65.11       52.14     23.08 o 
  -1   7  13      184.21      136.73     26.04 o 
   0   7  13        0.48       17.10     24.08 o 
   1   7  13      244.42      261.08     76.06 o 
   2   7  13      286.58      289.00     47.38 o 
   3   7  13        7.28      -41.63     41.63 o 
   4   7  13        6.07       63.45     39.41 o 
   5   7  13       12.82      100.87     44.14 o 
  -8   8  13       25.82       94.02     28.47 o 
  -7   8  13       12.52       18.07     35.24 o 
  -6   8  13        1.07       44.53     36.90 o 
  -5   8  13       70.37       35.03     36.70 o 
  -4   8  13        7.36      -22.96     37.94 o 
  -3   8  13      240.07      220.25     40.96 o 
  -2   8  13        2.40       14.44     22.36 o 
  -1   8  13        0.01      -40.02     40.02 o 
   0   8  13     1205.24     1211.82     60.41 o 
   1   8  13       53.78       52.34     44.68 o 
   2   8  13       11.51       97.92     44.57 o 
   3   8  13      332.07      347.31     46.65 o 
   4   8  13       45.95       22.47     29.99 o 
  -8   9  13       23.58       50.04     41.14 o 
  -7   9  13       11.07       29.94     39.32 o 
  -6   9  13       43.61       98.33     39.00 o 
  -5   9  13       69.88       11.05     37.33 o 
  -4   9  13        5.61      -39.64     39.64 o 
  -3   9  13        4.52       35.85     41.30 o 
  -2   9  13       76.01       96.46     40.86 o 
  -1   9  13        2.52      -14.12     40.89 o 
   0   9  13       91.10       27.44     42.76 o 
   1   9  13       87.04       17.61     42.88 o 
   2   9  13       58.67       24.91     44.02 o 
  -7  10  13        1.50       25.53     40.50 o 
  -6  10  13       50.05      117.34     43.04 o 
  -5  10  13        2.58       30.37     40.72 o 
  -3  10  13        0.01      -41.23     41.23 o 
  -2  10  13       29.41       69.35     41.81 o 
  -1  10  13       61.46       96.95     44.46 o 
   0  10  13        0.85      -37.07     42.27 o 
  -4  11  13        2.42      -32.97     42.77 o 
  -3  11  13       58.59      -29.29     42.74 o 
  -2  11  13        9.16       -3.31     45.51 o 
  -1 -12  14      128.88      124.24     77.48 o 
   0 -12  14        0.93       41.93     20.34 o 
   1 -12  14        0.00       29.73     25.62 o 
   2 -12  14      130.23      139.83     46.39 o 
   3 -12  14       12.70      -42.70     42.70 o 
   4 -12  14       37.24       56.12     64.72 o 
  -3 -11  14       14.93        6.52     40.03 o 
  -2 -11  14        7.18      -14.86     41.11 o 
  -1 -11  14       18.65        9.58     26.41 o 
   0 -11  14      219.34      301.29     22.35 o 
   1 -11  14       47.95       39.10     24.98 o 
   2 -11  14       18.18      -26.74     37.40 o 
   3 -11  14      144.93      171.50     29.91 o 
   4 -11  14        4.29       52.99     38.04 o 
   5 -11  14       39.99       64.73     40.24 o 
   6 -11  14        0.06       33.18     62.18 o 
  -4 -10  14        3.23       -0.59     40.27 o 
  -3 -10  14        0.02        6.92     39.32 o 
  -2 -10  14      174.29      180.57     53.34 o 
  -1 -10  14       91.73       71.57     18.85 o 
   0 -10  14        3.53        3.08     18.50 o 
   1 -10  14        0.17        4.71     47.50 o 
   2 -10  14        0.73       44.11     38.71 o 
   3 -10  14       67.55      100.34     33.66 o 
   4 -10  14       85.35       70.99     24.63 o 
   5 -10  14       39.20      -23.84     23.84 o 
   6 -10  14      129.10       85.03     24.07 o 
  -5  -9  14        9.33      126.07     39.20 o 
  -4  -9  14        2.44       61.36     39.51 o 
  -3  -9  14       18.87       45.12     24.82 o 
  -2  -9  14       51.12       49.89     27.21 o 
  -1  -9  14      100.08      159.84     27.77 o 
   0  -9  14       76.87       60.38     18.09 o 
   1  -9  14       29.23       68.91     38.36 o 
   2  -9  14       75.38       91.31     43.59 o 
   3  -9  14       42.08       -7.21     22.52 o 
   4  -9  14        0.79      -43.84     44.69 o 
   5  -9  14        2.03      -23.54     23.54 o 
   6  -9  14        0.01       -3.90     23.57 o 
   7  -9  14        4.77       -1.13     33.74 o 
  -6  -8  14       42.89       27.25     39.24 o 
  -5  -8  14        4.31       22.61     38.96 o 
  -4  -8  14       10.45       18.37     35.11 o 
  -3  -8  14       38.95       53.71     30.10 o 
  -2  -8  14       52.39       48.51     24.58 o 
  -1  -8  14        1.18       12.71     22.97 o 
   0  -8  14       21.29       19.26     16.58 o 
   1  -8  14       47.67       45.46     35.53 o 
   2  -8  14       85.90       67.13     22.14 o 
   3  -8  14        8.09      -12.72     22.44 o 
   4  -8  14       25.22       25.19     23.29 o 
   5  -8  14      662.53      642.26     25.00 o 
   6  -8  14       16.90       53.20     54.26 o 
   7  -8  14       28.80       39.38     39.71 o 
   8  -8  14       48.75       98.98     48.84 o 
  -7  -7  14        0.12        7.05     40.26 o 
  -6  -7  14       21.42        2.38     40.32 o 
  -5  -7  14       10.63        9.26     36.18 o 
  -4  -7  14       19.00       44.86     24.72 o 
  -3  -7  14        0.05       -9.88     24.74 o 
  -2  -7  14        4.33       -6.22     22.66 o 
  -1  -7  14       28.06       58.79     22.69 o 
   0  -7  14       27.17       36.82     22.10 o 
   1  -7  14       31.50       14.73     20.15 o 
   2  -7  14       22.04       18.11     16.01 o 
   3  -7  14        5.25       -1.21     16.76 o 
   4  -7  14       29.04       37.23     21.48 o 
   5  -7  14       72.78       96.46     34.51 o 
   6  -7  14      104.49      165.00     24.92 o 
   7  -7  14        5.84      -32.49     32.49 o 
   8  -7  14       10.45       -2.49     37.34 o 
  -8  -6  14        0.42      -39.54     40.02 o 
  -7  -6  14       25.86       58.26     39.18 o 
  -6  -6  14       52.88       67.93     39.28 o 
  -5  -6  14       57.08       56.41     41.98 o 
  -4  -6  14      872.44      978.97     33.32 o 
  -3  -6  14      190.30      199.84     47.29 o 
  -2  -6  14        0.14       38.34     43.47 o 
  -1  -6  14      147.57      188.55     27.73 o 
   0  -6  14      155.99      172.07     17.84 o 
   1  -6  14        0.26      -22.34     22.34 o 
   2  -6  14      123.78       97.47     33.66 o 
   3  -6  14       76.44       63.77     27.75 o 
   4  -6  14      677.77      668.16     38.71 o 
   5  -6  14      126.94      157.93     34.80 o 
   6  -6  14        0.47       65.68     34.07 o 
   7  -6  14       35.30       -2.13     34.28 o 
   8  -6  14        0.77      -25.99     34.44 o 
  -8  -5  14        1.12        5.45     41.56 o 
  -7  -5  14        4.08        8.62     37.49 o 
  -6  -5  14       15.43       -0.09     36.62 o 
  -5  -5  14       58.68       48.73     31.39 o 
  -4  -5  14        5.66       -8.72     22.41 o 
  -3  -5  14      210.04      233.09     45.48 o 
  -2  -5  14       24.57        3.55     17.01 o 
  -1  -5  14        1.10        2.54     17.09 o 
   0  -5  14        1.34        2.72     16.83 o 
   1  -5  14      163.26      134.84     31.45 o 
   2  -5  14      239.18      243.03     32.08 o 
   3  -5  14      326.11      306.03     33.12 o 
   4  -5  14        0.23       18.93     29.95 o 
   5  -5  14      576.10      588.94     39.84 o 
   6  -5  14      132.61      165.56     36.15 o 
   7  -5  14        0.92      -14.76     36.15 o 
   8  -5  14      132.00      127.33     35.94 o 
  -8  -4  14        1.50      -38.30     38.30 o 
  -7  -4  14        8.73      -24.57     38.43 o 
  -6  -4  14        8.97      -17.48     34.01 o 
  -5  -4  14      318.43      353.16     24.51 o 
  -4  -4  14       47.89       62.35     30.90 o 
  -3  -4  14        0.38        1.56     20.94 o 
  -2  -4  14     1309.67     1400.47     54.81 o 
  -1  -4  14      233.26      242.63     18.65 o 
   0  -4  14        4.29       -6.50     18.89 o 
   1  -4  14        0.48      -22.03     31.29 o 
   2  -4  14       10.40        8.74     31.36 o 
   3  -4  14       96.54       77.31     31.57 o 
   4  -4  14      856.14      859.45     42.41 o 
   5  -4  14        4.23       19.17     34.00 o 
   6  -4  14       12.87       47.49     35.48 o 
   7  -4  14      132.66       58.26     35.09 o 
   8  -4  14        0.12      -28.48     35.49 o 
  -9  -3  14      144.71       86.15     41.48 o 
  -8  -3  14       15.32       46.32     38.56 o 
  -7  -3  14       50.93       88.57     38.08 o 
  -6  -3  14      221.65      269.97     37.65 o 
  -5  -3  14       18.11       17.84     21.57 o 
  -4  -3  14     1100.90     1040.45     30.55 o 
  -3  -3  14      468.14      449.58     20.36 o 
  -2  -3  14       16.57        4.38     16.45 o 
  -1  -3  14      229.62      261.72     21.08 o 
   0  -3  14       16.97       26.86     17.68 o 
   1  -3  14       92.27       44.13     32.88 o 
   2  -3  14       22.49       25.84     30.57 o 
   3  -3  14      294.26      306.83     37.69 o 
   4  -3  14      583.35      477.23     40.08 o 
   5  -3  14        1.10       62.87     31.11 o 
   6  -3  14        7.55       54.36     34.15 o 
   7  -3  14      467.18      468.51     42.01 o 
   8  -3  14        3.25      -35.79     35.79 o 
  -9  -2  14       20.66        4.88     36.37 o 
  -8  -2  14        0.76       -1.91     36.84 o 
  -7  -2  14        7.50      -21.71     35.93 o 
  -6  -2  14       31.74       22.83     34.59 o 
  -5  -2  14      298.03      223.33     36.34 o 
  -4  -2  14        0.66        9.80     20.82 o 
  -3  -2  14      145.08      144.92     17.85 o 
  -2  -2  14       35.33       41.61     20.76 o 
  -1  -2  14       26.97       12.25     18.81 o 
   0  -2  14      571.57      588.58     24.31 o 
   1  -2  14       32.32        4.98     34.41 o 
   2  -2  14      474.75      507.48     42.08 o 
   3  -2  14      495.52      483.79     37.99 o 
   4  -2  14      168.00      135.43     35.98 o 
   5  -2  14      428.10      468.65     38.83 o 
   6  -2  14      676.65      775.87     46.29 o 
   7  -2  14        5.10       57.31     34.61 o 
   8  -2  14      193.82      162.82     39.59 o 
  -9  -1  14       39.40       46.40     37.73 o 
  -8  -1  14        1.22      -34.12     34.12 o 
  -7  -1  14       52.02       94.36     35.64 o 
  -6  -1  14       20.53       18.75     34.35 o 
  -5  -1  14      629.02      732.46     43.71 o 
  -4  -1  14       83.48       63.92     22.70 o 
  -3  -1  14        4.86       -4.55     16.22 o 
  -2  -1  14     1406.11     1335.30     31.14 o 
  -1  -1  14       19.82       25.01     19.04 o 
   0  -1  14      323.51      327.24     20.71 o 
   1  -1  14        4.88      -10.18     33.55 o 
   2  -1  14       68.97      102.77     35.32 o 
   3  -1  14        5.37       -5.68     31.58 o 
   4  -1  14      296.24      261.07     39.11 o 
   5  -1  14        1.45       28.68     36.02 o 
   6  -1  14      172.17      189.05     41.60 o 
   7  -1  14       77.44      210.63     40.26 o 
   8  -1  14        4.94      225.67     37.09 o 
 -10   0  14        5.67       -6.42     35.19 o 
  -9   0  14       28.74       -9.60     33.65 o 
  -8   0  14       68.41       54.33     37.44 o 
  -7   0  14       36.15       62.30     34.16 o 
  -6   0  14      182.70      223.32     35.15 o 
  -5   0  14       27.48       18.66     34.70 o 
  -4   0  14       24.82       -9.06     33.62 o 
  -3   0  14      170.80      135.11     23.55 o 
  -2   0  14      179.22      153.24     22.57 o 
  -1   0  14      210.66      186.65     21.16 o 
   0   0  14      158.57      178.27     19.98 o 
   1   0  14        7.41       -9.58     33.05 o 
   2   0  14       77.50       93.93     36.56 o 
   3   0  14      286.24      269.10     40.32 o 
   4   0  14      278.31      286.82     36.90 o 
   5   0  14      323.22      326.81     40.88 o 
   6   0  14        0.12       64.43     35.63 o 
   7   0  14      802.35     1073.41     51.87 o 
   8   0  14        2.17      287.45     39.98 o 
 -10   1  14        9.70        8.50     35.02 o 
  -9   1  14        4.87       10.63     34.06 o 
  -8   1  14       56.36       83.95     38.32 o 
  -7   1  14       16.70      -12.74     32.66 o 
  -6   1  14        2.39       -4.11     31.84 o 
  -5   1  14      365.37      354.63     37.85 o 
  -4   1  14       57.56       60.44     35.17 o 
  -3   1  14      847.58      889.12     30.77 o 
  -2   1  14      147.56      162.26     22.42 o 
  -1   1  14      115.53      120.24     21.22 o 
   0   1  14      111.71      121.42     21.16 o 
   1   1  14        3.26      -22.09     36.59 o 
   2   1  14      288.22      223.11     39.28 o 
   3   1  14       60.30       80.73     33.36 o 
   4   1  14       13.67       10.26     33.03 o 
   5   1  14       87.68       74.22     36.08 o 
   6   1  14      203.76      180.70     38.16 o 
   7   1  14        0.90       25.27     36.25 o 
 -10   2  14       36.83       41.75     34.96 o 
  -9   2  14       60.32       72.57     35.75 o 
  -8   2  14        6.24        5.73     35.39 o 
  -7   2  14        1.33       12.02     30.98 o 
  -6   2  14      293.97      331.63     25.28 o 
  -5   2  14        0.53       13.13     21.93 o 
  -4   2  14       28.83       26.62     31.50 o 
  -3   2  14      161.23      134.03     18.81 o 
  -2   2  14      127.06      107.34     23.55 o 
  -1   2  14      511.08      465.06     26.70 o 
   0   2  14       33.68       53.63     21.19 o 
   1   2  14       50.77       35.00     32.35 o 
   2   2  14      145.98      126.50     23.84 o 
   3   2  14        0.08       25.28     21.45 o 
   4   2  14        0.00      -17.11     21.35 o 
   5   2  14       56.80       33.87     23.84 o 
   6   2  14       67.40      105.53     48.35 o 
   7   2  14       10.58      100.18     70.75 o 
 -10   3  14        0.03       36.08     27.23 o 
  -9   3  14       35.37      -26.25     26.25 o 
  -8   3  14        7.19        4.73     39.15 o 
  -7   3  14       21.24       34.96     24.76 o 
  -6   3  14      143.03      154.70     24.82 o 
  -5   3  14       52.57        5.08     30.27 o 
  -4   3  14       12.58      -13.07     20.99 o 
  -3   3  14      718.29      740.02     29.74 o 
  -2   3  14      108.88       99.86     20.79 o 
  -1   3  14      707.64      654.03     47.83 o 
   0   3  14      112.82      120.80     37.11 o 
   1   3  14       14.21       13.01     34.74 o 
   2   3  14       33.82       14.11     34.48 o 
   3   3  14      115.74      148.47     36.59 o 
   4   3  14      384.02      423.33     52.35 o 
   5   3  14       43.22       33.25     47.32 o 
   6   3  14        2.56      -38.35     38.35 o 
   7   3  14      265.17      283.94     52.40 o 
  -9   4  14       23.15       23.21     27.66 o 
  -8   4  14       20.27       70.70     26.81 o 
  -7   4  14       85.97       70.59     26.59 o 
  -6   4  14       99.54      134.37     37.96 o 
  -5   4  14        0.43      -13.45     32.00 o 
  -4   4  14      134.67      120.54     44.44 o 
  -3   4  14       56.74       33.32     18.87 o 
  -2   4  14      802.23      711.22     30.72 o 
  -1   4  14       37.42       27.83     34.42 o 
   0   4  14      342.13      407.60     39.50 o 
   1   4  14      194.62      236.42     35.58 o 
   2   4  14       41.95       51.44     32.52 o 
   3   4  14        1.35        6.51     27.66 o 
   4   4  14       99.45      124.23     26.64 o 
   5   4  14      126.86      126.48     62.82 o 
   6   4  14        3.52      -33.42     33.42 o 
  -9   5  14       46.32       74.92     31.09 o 
  -8   5  14        3.37        1.81     25.62 o 
  -7   5  14      127.73      131.14     33.67 o 
  -6   5  14       20.15       -3.26     29.55 o 
  -5   5  14       81.52      103.68     22.70 o 
  -4   5  14      147.20      157.03     23.21 o 
  -3   5  14        0.05      -22.82     22.82 o 
  -2   5  14       37.29       30.19     34.19 o 
  -1   5  14       72.59       74.18     25.60 o 
   0   5  14       14.81       -3.32     32.52 o 
   1   5  14      299.28      276.51     36.24 o 
   2   5  14       12.90       -5.28     32.66 o 
   3   5  14      329.73      362.01     27.91 o 
   4   5  14        3.57        7.56     27.25 o 
   5   5  14       48.20       91.16     50.37 o 
  -9   6  14       23.84       39.95     28.94 o 
  -8   6  14        8.55       21.08     26.45 o 
  -7   6  14      124.22      146.77     43.79 o 
  -6   6  14       28.47       44.36     32.63 o 
  -5   6  14       27.54      -11.03     21.41 o 
  -4   6  14        1.41       -3.42     32.62 o 
  -3   6  14      285.57      248.27     40.44 o 
  -2   6  14       11.95       -1.68     23.67 o 
  -1   6  14     1213.19     1226.01     36.34 o 
   0   6  14      300.02      275.23     26.90 o 
   1   6  14        7.10      -13.50     30.94 o 
   2   6  14      311.48      377.30     37.87 o 
   3   6  14        0.02       -3.37     31.47 o 
   4   6  14      122.72      123.64     64.42 o 
   5   6  14        2.83       95.82     40.15 o 
  -8   7  14      140.78      144.27     29.85 o 
  -7   7  14       34.27      104.24     27.68 o 
  -6   7  14      131.41      174.43     25.82 o 
  -5   7  14      105.23       33.83     36.58 o 
  -4   7  14        2.06       34.14     34.76 o 
  -3   7  14        3.24       -9.67     36.26 o 
  -2   7  14       20.95        0.18     23.32 o 
  -1   7  14       76.39       21.91     50.94 o 
   0   7  14       36.90       70.20     32.54 o 
   1   7  14        0.22        3.95     25.31 o 
   2   7  14       55.56       32.12     41.34 o 
   3   7  14        1.07      -43.04     43.04 o 
   4   7  14       10.84      -37.33     37.33 o 
  -8   8  14        0.14       72.05     28.26 o 
  -7   8  14      106.93      125.53     32.23 o 
  -6   8  14       17.26        6.48     34.81 o 
  -5   8  14        2.06      -36.56     36.56 o 
  -4   8  14        6.66       -1.50     38.33 o 
  -3   8  14        1.18       62.27     39.02 o 
  -2   8  14       22.90       18.03     22.28 o 
  -1   8  14       61.06        2.54     23.77 o 
   0   8  14      144.94      111.52     44.57 o 
   1   8  14      657.39      701.62     53.65 o 
   2   8  14        6.40       66.67     42.46 o 
   3   8  14       74.66      125.77     44.66 o 
  -7   9  14       62.01       49.75     37.59 o 
  -6   9  14        7.05      154.09     42.12 o 
  -4   9  14        2.10      -39.67     39.67 o 
  -3   9  14        5.99       76.43     41.05 o 
  -2   9  14        1.39       42.84     41.15 o 
  -1   9  14       93.88       80.61     42.84 o 
   1   9  14        0.01      -31.68     44.63 o 
   2   9  14      227.68      103.62     48.61 o 
  -5  10  14       19.73       20.82     41.58 o 
  -3  10  14        7.74      -25.08     40.12 o 
  -2  10  14        1.01       78.43     44.34 o 
  -1  10  14       36.49       52.33     46.43 o 
   0  10  14        9.62        6.62     45.38 o 
   0 -12  15        0.31       12.21     28.82 o 
   1 -12  15        7.47       27.52     23.53 o 
   2 -12  15       12.88      -39.12     43.10 o 
   3 -12  15        0.02      -44.85     44.85 o 
  -2 -11  15        4.27       19.41     37.35 o 
  -1 -11  15        0.00       36.35     27.27 o 
   0 -11  15        0.41       -5.01     23.08 o 
   1 -11  15      164.98      192.11     32.80 o 
   2 -11  15        8.90      -22.02     38.11 o 
   3 -11  15       18.41       15.41     70.52 o 
   4 -11  15      142.43      125.66     66.55 o 
   5 -11  15       13.26       19.24     38.71 o 
  -4 -10  15       45.40       45.94     39.73 o 
  -3 -10  15       23.89       13.87     40.23 o 
  -2 -10  15        1.51      -23.78     41.00 o 
  -1 -10  15        0.39      -11.35     24.80 o 
   0 -10  15       18.41      -29.33     41.45 o 
   1 -10  15        0.12       18.44     36.91 o 
   2 -10  15      247.88      332.92     46.58 o 
   3 -10  15        5.12        1.12     50.24 o 
   4 -10  15       79.54       61.12     24.69 o 
   5 -10  15      159.25       57.63     43.18 o 
   6 -10  15        0.00       -2.10     25.36 o 
  -5  -9  15       36.66      111.98     41.93 o 
  -4  -9  15        2.03       44.47     40.74 o 
  -3  -9  15        5.21       35.24     27.38 o 
  -2  -9  15       65.80       65.56     26.68 o 
  -1  -9  15        5.60        0.69     25.87 o 
   0  -9  15       45.14       32.05     24.13 o 
   1  -9  15       22.53       71.59     40.92 o 
   2  -9  15        6.33       -5.61     20.88 o 
   3  -9  15       69.14       48.90     23.34 o 
   4  -9  15      162.65      115.45     25.54 o 
   5  -9  15      129.13      111.53     43.28 o 
   6  -9  15       42.41       46.57     37.06 o 
  -6  -8  15       37.95       77.95     39.51 o 
  -5  -8  15       10.92      -10.19     35.66 o 
  -4  -8  15        9.29       25.38     30.40 o 
  -3  -8  15       47.06       59.30     25.73 o 
  -2  -8  15        7.23      -11.19     23.28 o 
  -1  -8  15       10.22       28.09     22.81 o 
   0  -8  15        3.61       45.79     28.03 o 
   1  -8  15      386.71      376.66     41.26 o 
   2  -8  15        8.75       34.61     36.31 o 
   3  -8  15        5.33       -4.43     23.74 o 
   4  -8  15      652.72      668.57     56.31 o 
   5  -8  15       21.85        9.34     20.11 o 
   6  -8  15        9.37       94.64     52.11 o 
   7  -8  15       30.58      161.10     37.46 o 
  -6  -7  15       13.09       32.87     38.43 o 
  -5  -7  15      129.77      154.07     41.39 o 
  -4  -7  15        1.96       11.50     26.21 o 
  -3  -7  15       58.73       47.00     23.92 o 
  -2  -7  15        0.93      -11.16     21.19 o 
  -1  -7  15       90.15      137.04     56.30 o 
   0  -7  15       16.47       13.37     21.01 o 
   1  -7  15        0.96       20.62     33.90 o 
   2  -7  15        4.99       14.99     35.90 o 
   3  -7  15        3.16       -1.82     25.18 o 
   4  -7  15        0.30      -27.13     30.17 o 
   5  -7  15       29.59       66.12     33.45 o 
   6  -7  15       15.12      113.79     36.69 o 
   7  -7  15       63.19      194.33     34.26 o 
  -7  -6  15        0.44       -7.34     38.88 o 
  -6  -6  15       26.42       90.39     40.41 o 
  -5  -6  15      114.58      169.79     25.92 o 
  -4  -6  15      186.93      190.36     26.32 o 
  -3  -6  15      102.26      137.44     36.30 o 
  -2  -6  15       35.75       78.97     41.36 o 
  -1  -6  15       80.55       80.15     22.12 o 
   0  -6  15       49.81       50.69     16.44 o 
   1  -6  15        3.92      -20.14     20.14 o 
   2  -6  15       39.21       11.69     21.33 o 
   3  -6  15      437.64      516.34     36.73 o 
   4  -6  15       26.23       -5.91     31.15 o 
   5  -6  15       21.76       28.51     35.17 o 
   6  -6  15      125.35      245.35     39.88 o 
   7  -6  15        6.35      107.03     32.51 o 
   8  -6  15        0.08      -34.64     34.64 o 
  -8  -5  15        0.10       60.31     40.65 o 
  -7  -5  15        4.10       11.02     40.16 o 
  -6  -5  15       93.19       39.60     40.33 o 
  -5  -5  15        6.67       22.79     46.67 o 
  -4  -5  15       39.74        8.88     23.47 o 
  -3  -5  15      126.33      177.77     60.08 o 
  -2  -5  15      656.80      613.36     25.53 o 
  -1  -5  15        0.79       -3.78     16.79 o 
   0  -5  15        1.50        5.14     16.57 o 
   1  -5  15      235.27      240.31     31.62 o 
   2  -5  15       13.03       14.07     28.51 o 
   3  -5  15       49.57       36.93     31.32 o 
   4  -5  15      107.25       99.43     33.57 o 
   5  -5  15      123.93      153.96     37.61 o 
   6  -5  15      292.40      342.16     41.92 o 
   7  -5  15        0.55       61.87     36.71 o 
   8  -5  15        0.69        3.56     33.99 o 
  -8  -4  15        5.31      -41.46     41.46 o 
  -7  -4  15        1.94      -36.67     36.67 o 
  -6  -4  15       72.81       65.32     37.21 o 
  -5  -4  15       18.53        7.22     22.76 o 
  -4  -4  15       25.15       37.36     20.90 o 
  -3  -4  15       32.56       50.21     16.88 o 
  -2  -4  15       22.42        3.55     16.87 o 
  -1  -4  15       40.36       34.22     16.72 o 
   0  -4  15       14.97       13.90     18.89 o 
   1  -4  15        0.79      -18.76     31.60 o 
   2  -4  15        3.91       -4.30     29.24 o 
   3  -4  15        8.84       -4.24     30.44 o 
   4  -4  15      144.00      107.01     34.34 o 
   5  -4  15        1.51       20.29     31.76 o 
   6  -4  15        4.24       47.19     35.33 o 
   7  -4  15        1.75       96.59     35.02 o 
   8  -4  15       76.61      141.41     39.34 o 
  -8  -3  15        7.64       57.66     35.74 o 
  -7  -3  15        1.70       19.17     35.35 o 
  -6  -3  15        7.15       23.86     35.48 o 
  -5  -3  15       30.28       58.58     32.96 o 
  -4  -3  15      169.99      198.36     22.29 o 
  -3  -3  15      381.67      365.94     20.07 o 
  -2  -3  15      155.08      159.44     18.56 o 
  -1  -3  15        0.08      -10.85     18.94 o 
   0  -3  15     1843.45     1941.31     48.28 o 
   1  -3  15       36.92        9.99     32.86 o 
   2  -3  15       13.60       22.20     30.75 o 
   3  -3  15       31.99       44.14     32.40 o 
   4  -3  15       76.89       64.95     33.40 o 
   5  -3  15       21.84       12.60     34.27 o 
   6  -3  15        6.99       30.84     33.86 o 
   7  -3  15        3.75       94.34     36.61 o 
   8  -3  15      186.94      283.43     40.97 o 
  -9  -2  15        0.70       45.14     36.46 o 
  -8  -2  15       32.95       29.48     38.99 o 
  -7  -2  15       18.70       -9.12     35.90 o 
  -6  -2  15       10.63      -13.15     33.41 o 
  -5  -2  15      136.41      111.91     32.18 o 
  -4  -2  15      135.06      130.84     21.54 o 
  -3  -2  15       91.95       88.48     17.80 o 
  -2  -2  15      381.77      329.85     23.78 o 
  -1  -2  15      146.49      133.32     20.81 o 
   0  -2  15        0.45       -5.58     18.47 o 
   1  -2  15      170.08      156.89     36.51 o 
   2  -2  15        2.99       13.44     35.72 o 
   3  -2  15      226.83      170.27     36.18 o 
   4  -2  15       87.28       77.04     31.84 o 
   5  -2  15        1.55        6.22     34.97 o 
   6  -2  15      161.17      182.19     37.58 o 
   7  -2  15       69.50      193.85     39.42 o 
   8  -2  15       35.81      197.43     41.69 o 
  -9  -1  15       41.65       20.86     38.14 o 
  -8  -1  15       21.76      -29.49     33.54 o 
  -7  -1  15        0.04        0.51     35.15 o 
  -6  -1  15        1.14        5.92     34.37 o 
  -5  -1  15        4.53       -0.71     32.65 o 
  -4  -1  15        0.05       11.33     19.63 o 
  -3  -1  15        0.30       -9.43     17.08 o 
  -2  -1  15      123.83      120.90     21.89 o 
  -1  -1  15     2137.63     2276.14     37.44 o 
   0  -1  15      184.22      161.46     20.71 o 
   1  -1  15        1.84       -8.80     33.14 o 
   2  -1  15       52.78       68.91     35.42 o 
   3  -1  15        9.02        6.14     33.79 o 
   4  -1  15      314.44      263.56     38.35 o 
   5  -1  15       62.99       13.10     34.10 o 
   6  -1  15       17.85       29.57     35.80 o 
   7  -1  15        0.11       70.46     39.56 o 
  -9   0  15        8.80      -17.28     35.63 o 
  -8   0  15        2.59        6.37     36.52 o 
  -7   0  15        8.72       81.42     34.09 o 
  -6   0  15        3.49       39.58     35.14 o 
  -5   0  15       63.07       62.67     31.78 o 
  -4   0  15        0.22      -30.51     30.77 o 
  -3   0  15      996.95     1000.67     32.18 o 
  -2   0  15     1413.46     1405.15     33.21 o 
  -1   0  15       40.59       43.09     21.46 o 
   0   0  15     1816.81     1806.35     33.84 o 
   1   0  15       27.00       31.13     35.09 o 
   2   0  15       34.61       21.43     35.54 o 
   3   0  15       38.93       37.31     37.14 o 
   4   0  15        1.81        8.65     37.34 o 
   5   0  15      204.64      214.84     41.05 o 
   6   0  15        0.09       11.92     38.34 o 
   7   0  15       19.99       40.93     39.07 o 
  -9   1  15       12.43       44.49     35.34 o 
  -8   1  15       12.69       31.42     33.90 o 
  -7   1  15        0.90       11.01     33.45 o 
  -6   1  15       10.90        1.94     33.69 o 
  -5   1  15        1.18      -24.50     28.86 o 
  -4   1  15      255.63      245.35     35.62 o 
  -3   1  15      546.81      544.92     41.77 o 
  -2   1  15       15.72       34.33     23.59 o 
  -1   1  15       43.48       50.13     22.40 o 
   0   1  15        0.02       15.48     20.52 o 
   1   1  15        0.05        8.69     34.46 o 
   2   1  15       12.75       -8.47     35.49 o 
   3   1  15       93.31      129.55     35.70 o 
   4   1  15       33.63       24.58     35.27 o 
   5   1  15       11.65      -27.31     32.85 o 
   6   1  15      636.06      615.44     48.24 o 
   7   1  15      125.23      110.86     41.66 o 
  -9   2  15      111.91      115.10     37.04 o 
  -8   2  15        1.51       -9.10     35.04 o 
  -7   2  15        9.17      -23.93     34.10 o 
  -6   2  15        5.38       -7.50     31.81 o 
  -5   2  15       32.46       45.44     30.65 o 
  -4   2  15       87.26      108.68     34.01 o 
  -3   2  15      549.91      605.09     22.71 o 
  -2   2  15       55.76       44.99     23.32 o 
  -1   2  15     3239.25     3524.50     47.39 o 
   0   2  15      676.45      626.37     30.04 o 
   1   2  15       83.69       83.44     37.75 o 
   2   2  15       20.24       27.31     35.02 o 
   3   2  15       12.81       11.84     33.36 o 
   4   2  15       37.47       54.05     34.03 o 
   5   2  15       43.30       83.67     35.99 o 
   6   2  15        0.14      -30.67     39.29 o 
  -9   3  15        3.35        4.74     34.58 o 
  -8   3  15        2.78       -9.83     35.94 o 
  -7   3  15       37.03       14.92     35.32 o 
  -6   3  15       52.70       93.35     35.37 o 
  -5   3  15       27.13       24.70     31.13 o 
  -4   3  15       15.01      -14.76     20.33 o 
  -3   3  15      368.60      384.06     34.71 o 
  -2   3  15      738.38      610.61     29.23 o 
  -1   3  15      419.26      405.03     25.59 o 
   0   3  15      693.56      702.72     37.64 o 
   1   3  15        8.65       32.09     32.36 o 
   2   3  15       10.79        0.16     33.04 o 
   3   3  15      128.29      138.78     25.08 o 
   4   3  15        0.87       37.36     23.74 o 
   5   3  15      384.96      385.41     44.01 o 
   6   3  15       16.58       25.37     38.98 o 
  -9   4  15        6.17      -16.44     26.28 o 
  -8   4  15       13.76       22.95     26.95 o 
  -7   4  15       25.51       27.92     44.87 o 
  -6   4  15        7.00       27.33     28.50 o 
  -5   4  15       14.95      -15.19     28.60 o 
  -4   4  15        3.01       -9.36     20.39 o 
  -3   4  15       34.66       46.34     18.00 o 
  -2   4  15       44.43       17.48     24.25 o 
  -1   4  15      191.60      185.74     33.67 o 
   0   4  15        4.90       -8.44     33.69 o 
   1   4  15       87.95      142.05     34.14 o 
   2   4  15       13.80        2.61     36.52 o 
   3   4  15       23.81       -4.39     23.75 o 
   4   4  15       88.70       95.88     42.27 o 
   5   4  15        3.25       44.28     42.87 o 
  -9   5  15       21.66       66.24     41.36 o 
  -8   5  15       15.67        2.91     33.40 o 
  -7   5  15        3.66      -25.06     25.06 o 
  -6   5  15        8.42        0.56     33.76 o 
  -5   5  15       32.11       51.74     22.20 o 
  -4   5  15      316.61      315.90     25.38 o 
  -3   5  15      167.68      147.36     29.75 o 
  -2   5  15       26.46       18.10     44.78 o 
  -1   5  15      497.97      541.43     49.14 o 
   0   5  15       71.87       44.33     33.44 o 
   1   5  15        0.85       19.50     33.00 o 
   2   5  15      288.36      361.19     38.97 o 
   3   5  15       24.35       22.84     33.48 o 
   4   5  15       19.03       13.45     43.83 o 
   5   5  15        7.52      114.36     59.32 o 
  -8   6  15        3.88      -37.22     37.22 o 
  -7   6  15        4.56       26.84     26.73 o 
  -6   6  15        8.04       99.81     31.94 o 
  -5   6  15        0.16       -1.52     22.76 o 
  -4   6  15        1.40        7.43     33.05 o 
  -3   6  15      104.32       55.60     34.88 o 
  -2   6  15        6.31       -5.90     23.61 o 
  -1   6  15       19.78       35.15     24.21 o 
   0   6  15       20.12       22.33     24.71 o 
   1   6  15        5.14      -25.45     25.45 o 
   2   6  15       21.76      109.76     34.28 o 
   3   6  15       78.55       98.25     35.44 o 
   4   6  15        2.56      -25.52     25.52 o 
  -8   7  15        0.10      -26.47     27.18 o 
  -7   7  15       30.91      149.66     27.91 o 
  -6   7  15       26.32       53.77     31.66 o 
  -5   7  15       85.14       27.11     37.17 o 
  -4   7  15        6.73       31.68     34.85 o 
  -3   7  15        1.75      -22.37     37.40 o 
  -2   7  15       11.45       12.33     23.24 o 
  -1   7  15        5.01      -40.88     40.88 o 
   0   7  15        1.04       54.80     24.81 o 
   1   7  15       11.57       -4.28     25.44 o 
   2   7  15       16.76       41.20     44.01 o 
  -7   8  15      118.51      185.23     37.47 o 
  -6   8  15       35.71       41.64     39.26 o 
  -5   8  15       23.29      -38.02     38.02 o 
  -4   8  15       67.35       74.69     39.34 o 
  -3   8  15        0.67      -13.86     39.17 o 
  -2   8  15        5.54        0.58     22.65 o 
  -1   8  15       24.36      -23.11     23.11 o 
   0   8  15       30.57       10.92     45.32 o 
   1   8  15       23.75       31.28     42.55 o 
   2   8  15       47.28       99.58     45.07 o 
  -6   9  15        0.89       66.48     40.72 o 
  -4   9  15        0.76      -33.60     39.65 o 
  -3   9  15        1.54       91.13     40.85 o 
  -2   9  15        2.85        8.81     40.94 o 
  -1   9  15        2.88      -43.53     43.53 o 
   0   9  15       75.00       17.76     43.26 o 
  -3  10  15        2.43       34.28     42.05 o 
  -1 -11  16      155.97      168.11     34.63 o 
   0 -11  16        9.85      -24.13     44.64 o 
   1 -11  16        0.84      -40.98     40.98 o 
   2 -11  16       36.85       18.90     37.63 o 
   3 -11  16      147.17      237.79     45.64 o 
   4 -11  16       13.17      -27.18     71.51 o 
  -3 -10  16       22.12       -8.35     28.21 o 
  -2 -10  16        3.12       14.41     44.25 o 
  -1 -10  16       40.17        1.41     27.68 o 
   0 -10  16       25.08      -23.52     42.88 o 
   1 -10  16        0.96       24.06     37.40 o 
   2 -10  16       33.45      122.27     42.38 o 
   3 -10  16       27.06       16.85     23.77 o 
   4 -10  16        2.19      -16.67     23.90 o 
   5 -10  16        9.07      -14.58     42.48 o 
  -4  -9  16       92.06      156.96     41.32 o 
  -3  -9  16        3.01       46.46     28.30 o 
  -2  -9  16      275.67      330.40     74.16 o 
  -1  -9  16        2.70      -14.07     24.38 o 
   0  -9  16       14.75       23.94     41.07 o 
   1  -9  16       98.87      161.63     44.57 o 
   2  -9  16       15.65       39.23     38.53 o 
   3  -9  16       13.61       -3.90     26.36 o 
   4  -9  16       57.50       89.77     25.86 o 
   5  -9  16      171.95      193.76     54.11 o 
   6  -9  16       10.78       24.78     29.71 o 
  -5  -8  16        0.75        2.18     38.49 o 
  -4  -8  16        4.78        3.68     27.36 o 
  -3  -8  16       44.22       15.50     25.60 o 
  -2  -8  16       10.75      -19.82     26.96 o 
  -1  -8  16       66.13       95.11     25.57 o 
   0  -8  16       12.51       50.37     37.38 o 
   1  -8  16       45.38       17.34     37.37 o 
   2  -8  16      193.80      174.23     43.17 o 
   3  -8  16      100.65       78.61     40.17 o 
   4  -8  16      314.62      301.79     41.87 o 
   5  -8  16       48.54       17.50     31.03 o 
   6  -8  16        0.00       39.17     34.92 o 
  -6  -7  16       13.91       29.48     38.78 o 
  -5  -7  16       61.15       55.90     26.13 o 
  -4  -7  16        5.71        5.36     25.80 o 
  -3  -7  16       62.44       57.10     25.80 o 
  -2  -7  16       14.10       17.84     24.49 o 
  -1  -7  16       10.25        6.06     26.68 o 
   0  -7  16       71.03       31.87     36.96 o 
   1  -7  16        1.91       -2.78     36.93 o 
   2  -7  16        2.35        6.10     35.50 o 
   3  -7  16        0.13      -11.82     23.16 o 
   4  -7  16      161.79      153.70     34.14 o 
   5  -7  16       96.14       24.60     34.53 o 
   6  -7  16        6.33       52.83     39.37 o 
   7  -7  16       20.21      123.71     38.50 o 
  -7  -6  16       42.40       69.68     43.39 o 
  -6  -6  16        3.54       45.14     40.00 o 
  -5  -6  16        0.01       50.12     25.72 o 
  -4  -6  16      230.99      265.25     28.25 o 
  -3  -6  16        0.63       27.27     23.49 o 
  -2  -6  16       14.80       57.00     23.47 o 
  -1  -6  16        8.25       -1.28     23.79 o 
   0  -6  16        8.95       26.33     20.81 o 
   1  -6  16      142.70      155.79     25.57 o 
   2  -6  16        4.49      -18.47     28.11 o 
   3  -6  16      453.99      476.19     38.66 o 
   4  -6  16      334.57      325.21     39.28 o 
   5  -6  16      158.53      148.69     37.87 o 
   6  -6  16      170.54      250.46     41.75 o 
   7  -6  16        1.68      120.67     37.61 o 
  -7  -5  16       11.83       19.24     40.29 o 
  -6  -5  16        4.02      -36.58     36.58 o 
  -5  -5  16        0.27      -10.02     27.85 o 
  -4  -5  16       78.64       12.03     23.16 o 
  -3  -5  16        0.03      -28.15     64.65 o 
  -2  -5  16       44.33       24.30     16.72 o 
  -1  -5  16       37.36       37.40     15.93 o 
   0  -5  16        3.06       -3.01     26.69 o 
   1  -5  16        2.39        2.30     29.47 o 
   2  -5  16       99.56       85.43     32.48 o 
   3  -5  16       41.40       84.32     32.16 o 
   4  -5  16      479.69      407.99     39.66 o 
   5  -5  16       25.27       22.92     36.49 o 
   6  -5  16        0.90       34.69     40.43 o 
   7  -5  16       50.72      154.00     38.61 o 
  -8  -4  16       70.35       33.21     41.35 o 
  -7  -4  16        6.80      -40.06     40.53 o 
  -6  -4  16        1.75        6.56     35.99 o 
  -5  -4  16      187.91      221.13     70.88 o 
  -4  -4  16        3.34       47.49     22.31 o 
  -3  -4  16        2.57        4.16     16.72 o 
  -2  -4  16       49.00       53.62     17.10 o 
  -1  -4  16       47.93       26.12     16.54 o 
   0  -4  16        4.87       32.43     27.15 o 
   1  -4  16       21.59       -1.13     28.36 o 
   2  -4  16       30.40       40.71     29.25 o 
   3  -4  16       41.99       78.92     33.99 o 
   4  -4  16       66.71       58.71     34.63 o 
   5  -4  16       35.84        0.89     35.96 o 
   6  -4  16       18.45       63.09     36.52 o 
   7  -4  16       11.81       54.22     41.04 o 
  -8  -3  16       29.10       62.54     36.82 o 
  -7  -3  16      115.08      185.61     38.93 o 
  -6  -3  16        6.08       45.38     36.00 o 
  -5  -3  16       28.18       47.99     34.10 o 
  -4  -3  16      160.35      216.54     28.46 o 
  -3  -3  16      284.33      298.81     27.37 o 
  -2  -3  16      510.50      486.07     20.91 o 
  -1  -3  16        1.33      -11.40     18.78 o 
   0  -3  16       21.71       38.55     32.91 o 
   1  -3  16       99.70       94.49     30.45 o 
   2  -3  16       18.12        5.22     31.10 o 
   3  -3  16      267.27      317.74     35.73 o 
   4  -3  16       75.38       64.14     34.15 o 
   5  -3  16       12.60       -7.49     35.60 o 
   6  -3  16      127.00      171.45     41.28 o 
   7  -3  16       29.22       62.80     43.51 o 
  -8  -2  16       15.91       30.50     38.37 o 
  -7  -2  16       42.91       31.39     38.39 o 
  -6  -2  16        0.03      -25.50     35.38 o 
  -5  -2  16       13.58      -25.27     31.21 o 
  -4  -2  16       51.24        8.53     19.95 o 
  -3  -2  16       65.04       58.26     16.58 o 
  -2  -2  16       86.72      103.55     34.91 o 
  -1  -2  16       43.10       65.37     19.96 o 
   0  -2  16        1.49       21.75     33.33 o 
   1  -2  16        1.19       21.61     31.83 o 
   2  -2  16      528.92      486.45     41.95 o 
   3  -2  16       10.27        6.36     33.73 o 
   4  -2  16       72.89       66.88     36.74 o 
   5  -2  16        0.09        8.55     34.15 o 
   6  -2  16        1.43        0.10     37.19 o 
   7  -2  16       34.54       40.59     39.15 o 
  -9  -1  16       39.46      -39.08     39.08 o 
  -8  -1  16      197.17      139.36     38.09 o 
  -7  -1  16        5.02      -37.00     37.00 o 
  -6  -1  16      111.16       98.41     36.10 o 
  -5  -1  16      146.72      183.42     33.87 o 
  -4  -1  16       45.64       64.26     31.98 o 
  -3  -1  16      253.15      220.98     18.29 o 
  -2  -1  16      234.62      272.32     23.10 o 
  -1  -1  16       13.89       24.05     19.96 o 
   0  -1  16      338.69      322.95     39.27 o 
   1  -1  16        1.81        0.67     34.69 o 
   2  -1  16       51.80       32.46     33.86 o 
   3  -1  16       39.36       58.66     36.60 o 
   4  -1  16       55.30       20.60     36.66 o 
   5  -1  16       13.62      -35.23     36.91 o 
   6  -1  16        5.38       12.17     39.84 o 
   7  -1  16       26.94       51.76     39.97 o 
  -9   0  16        6.74      -30.35     37.48 o 
  -8   0  16        0.15      -10.94     39.08 o 
  -7   0  16      171.04      229.87     42.11 o 
  -6   0  16       26.85       56.32     33.54 o 
  -5   0  16       23.92       -4.17     31.40 o 
  -4   0  16       11.30      -28.74     28.74 o 
  -3   0  16      225.07      215.44     23.16 o 
  -2   0  16        0.29        6.59     30.09 o 
  -1   0  16       93.26       45.04     20.75 o 
   0   0  16       62.41       85.08     35.00 o 
   1   0  16      653.30      577.52     44.73 o 
   2   0  16       33.76       10.36     33.82 o 
   3   0  16       37.74       57.98     38.42 o 
   4   0  16      166.72      157.88     38.63 o 
   5   0  16        4.50       11.67     37.97 o 
   6   0  16      149.98       52.32     38.49 o 
   7   0  16       19.48       19.44     38.84 o 
  -9   1  16       25.99       36.88     36.67 o 
  -8   1  16        2.01        3.52     40.39 o 
  -7   1  16      148.01      162.84     39.77 o 
  -6   1  16        3.02      -26.33     35.00 o 
  -5   1  16        6.19      -30.17     30.17 o 
  -4   1  16        2.33      -24.19     30.48 o 
  -3   1  16      132.06      166.00     23.27 o 
  -2   1  16       77.67       84.73     21.89 o 
  -1   1  16      482.54      443.59     25.47 o 
   0   1  16       70.15       88.05     33.51 o 
   1   1  16        3.61       -1.17     35.42 o 
   2   1  16      871.62      924.45     51.01 o 
   3   1  16      116.26      106.90     36.47 o 
   4   1  16       21.59       30.90     38.11 o 
   5   1  16      134.42      161.30     42.48 o 
   6   1  16        3.00      -19.89     38.27 o 
  -9   2  16        0.43       43.07     37.48 o 
  -8   2  16      239.40      214.71     41.99 o 
  -7   2  16        1.49      -29.95     36.24 o 
  -6   2  16       12.71       -0.25     33.78 o 
  -5   2  16      139.79      161.25     34.52 o 
  -4   2  16        0.49       42.76     31.31 o 
  -3   2  16       61.36       69.44     21.11 o 
  -2   2  16        6.42       -5.71     21.71 o 
  -1   2  16        3.78        1.98     19.76 o 
   0   2  16       33.01       68.09     34.95 o 
   1   2  16        6.68       26.73     35.61 o 
   2   2  16       15.88       18.49     32.90 o 
   3   2  16      121.78      124.25     38.50 o 
   4   2  16        0.91       42.52     37.29 o 
   5   2  16       31.78       44.51     35.36 o 
   6   2  16        0.05      -38.93     38.93 o 
  -9   3  16        0.04       11.48     37.08 o 
  -8   3  16       25.96       33.79     36.76 o 
  -7   3  16       75.71       96.82     36.89 o 
  -6   3  16        1.23       28.79     35.70 o 
  -5   3  16       91.12      117.18     34.92 o 
  -4   3  16        5.35      -23.23     28.97 o 
  -3   3  16       17.20       31.05     18.04 o 
  -2   3  16      156.39      106.47     18.33 o 
  -1   3  16       65.90       79.80     21.99 o 
   0   3  16       59.02       48.45     35.86 o 
   1   3  16      994.36     1070.19     51.53 o 
   2   3  16       20.24       23.49     35.22 o 
   3   3  16       69.06        1.08     36.62 o 
   4   3  16      355.05      440.68     43.75 o 
   5   3  16       31.20      127.97     38.97 o 
  -8   4  16        0.29       -9.97     34.71 o 
  -7   4  16        0.55       25.58     36.57 o 
  -6   4  16       74.72       62.69     34.12 o 
  -5   4  16       18.93      -13.28     33.02 o 
  -4   4  16        0.13      -21.62     21.62 o 
  -3   4  16        4.34       27.57     18.15 o 
  -2   4  16        4.28       -5.53     20.24 o 
  -1   4  16        0.04        5.00     21.41 o 
   0   4  16        7.07      -18.75     34.74 o 
   1   4  16       94.95       93.92     36.42 o 
   2   4  16        0.15       21.48     34.12 o 
   3   4  16        0.00      -34.89     34.89 o 
   4   4  16       16.69       34.88     24.45 o 
   5   4  16        7.52       99.68     75.66 o 
  -8   5  16       50.33       55.33     41.19 o 
  -7   5  16        0.59      -11.43     24.29 o 
  -6   5  16       12.41      -19.74     31.94 o 
  -5   5  16      125.50       94.56     32.91 o 
  -4   5  16       19.53       24.05     40.43 o 
  -3   5  16       40.48       19.57     18.99 o 
  -2   5  16        2.13       12.78     51.32 o 
  -1   5  16        0.27       11.59     24.86 o 
   0   5  16      155.03      181.79     36.59 o 
   1   5  16        0.43       12.64     35.19 o 
   2   5  16      101.23      155.64     35.04 o 
   3   5  16      163.93      198.58     37.26 o 
   4   5  16       24.97      -24.81     24.81 o 
  -8   6  16        6.25      -23.00     55.60 o 
  -7   6  16        0.37       11.96     54.37 o 
  -6   6  16       12.19      -22.44     33.16 o 
  -5   6  16       12.12       46.26     23.52 o 
  -4   6  16        5.50       -7.57     23.36 o 
  -3   6  16        3.63      -14.60     23.10 o 
  -2   6  16       70.28       43.00     35.12 o 
  -1   6  16        1.37      -21.88     58.32 o 
   0   6  16        7.60       17.15     25.45 o 
   1   6  16       13.64      -25.59     25.59 o 
   2   6  16        1.09       96.58     36.35 o 
   3   6  16       34.73      149.87     36.80 o 
  -7   7  16       36.58       45.26     26.87 o 
  -6   7  16       47.18       75.73     35.56 o 
  -5   7  16        5.87      -23.19     23.19 o 
  -4   7  16        1.26       49.83     37.47 o 
  -3   7  16        1.74      -35.89     37.56 o 
  -2   7  16        0.09      -17.74     23.99 o 
  -1   7  16        0.29       19.05     39.18 o 
   0   7  16        2.89       53.84     26.06 o 
   1   7  16        0.16      -31.15     31.81 o 
   2   7  16        6.18       -2.08     26.98 o 
  -6   8  16        0.20      -23.94     23.94 o 
  -5   8  16       65.11      -39.78     39.78 o 
  -4   8  16        0.02       44.31     38.16 o 
  -3   8  16       73.66      146.60     42.87 o 
  -2   8  16       16.50        9.04     25.35 o 
   0   8  16       61.58       73.62     45.30 o 
   1   8  16        1.79       60.94     43.81 o 
  -4   9  16        9.72      -32.07     42.09 o 
  -3   9  16       22.92       67.17     43.04 o 
  -2   9  16       34.27       28.64     41.88 o 
   1 -11  17       20.06      -34.08     44.39 o 
  -2 -10  17       10.67       27.89     29.31 o 
  -1 -10  17       28.20        1.05     44.07 o 
   0 -10  17        4.92      -38.98     43.38 o 
   1 -10  17       24.16        0.73     40.24 o 
   2 -10  17        4.06       84.13     38.71 o 
   3 -10  17        2.87       36.96     38.64 o 
   4 -10  17       19.30       24.51     62.44 o 
  -4  -9  17       41.76       37.39     52.42 o 
  -3  -9  17       17.20       78.60     27.19 o 
  -2  -9  17        0.33       40.14     32.55 o 
  -1  -9  17      354.11      314.98     47.50 o 
   0  -9  17       73.40      127.27     45.98 o 
   1  -9  17       10.54       54.33     37.51 o 
   2  -9  17       28.15        5.25     40.57 o 
   3  -9  17       22.51       -9.58     39.63 o 
   4  -9  17       51.36       61.01     37.36 o 
   5  -9  17       86.97       65.55     39.19 o 
  -5  -8  17        0.09      -38.57     38.57 o 
  -4  -8  17        2.15       -3.99     31.90 o 
  -3  -8  17      141.49      166.39     28.88 o 
  -2  -8  17      180.54      152.32     26.70 o 
  -1  -8  17        0.17       44.51     26.25 o 
   0  -8  17      520.83      613.38     50.48 o 
   1  -8  17        0.04      -41.39     41.39 o 
   2  -8  17       19.00       26.16     39.39 o 
   3  -8  17       66.28       58.06     38.42 o 
   4  -8  17        5.69      -11.25     38.99 o 
   5  -8  17       92.67       13.17     38.78 o 
  -5  -7  17       16.99       28.70     28.58 o 
  -4  -7  17        1.63       23.37     26.19 o 
  -3  -7  17        9.62       -2.76     23.95 o 
  -2  -7  17       31.92       46.32     29.02 o 
  -1  -7  17        1.01       12.04     37.19 o 
   0  -7  17        0.24      -36.02     36.02 o 
   1  -7  17       93.63      103.59     40.11 o 
   2  -7  17       64.69       39.95     40.71 o 
   3  -7  17        2.05       10.11     26.01 o 
   4  -7  17        4.45        9.69     33.71 o 
   5  -7  17        0.88      -37.05     37.05 o 
   6  -7  17      105.76       51.95     36.75 o 
  -6  -6  17       20.92       59.53     40.75 o 
  -5  -6  17        5.44       45.50     26.28 o 
  -4  -6  17      264.46      334.99     54.08 o 
  -3  -6  17       67.93      114.22     24.61 o 
  -2  -6  17       31.84       75.27     28.10 o 
  -1  -6  17      333.76      396.19     27.12 o 
   0  -6  17       46.06       67.17     39.26 o 
   1  -6  17        5.34        2.39     25.82 o 
   2  -6  17      971.19      871.01     43.63 o 
   3  -6  17        0.73       36.56     36.69 o 
   4  -6  17      234.07      178.21     37.28 o 
   5  -6  17       20.89      -20.35     32.70 o 
   6  -6  17       22.20      -15.09     35.28 o 
  -7  -5  17        0.15      -36.77     40.15 o 
  -6  -5  17        2.28      -35.95     35.95 o 
  -5  -5  17        0.03      -13.72     34.78 o 
  -4  -5  17       47.56       18.48     22.60 o 
  -3  -5  17       49.11       81.08     55.89 o 
  -2  -5  17        0.75      -17.30     17.30 o 
  -1  -5  17        1.37        3.66     17.20 o 
   0  -5  17        0.53        4.76     21.70 o 
   1  -5  17        2.78        9.31     29.05 o 
   2  -5  17        0.18      -19.77     31.50 o 
   3  -5  17       76.97       91.85     33.81 o 
   4  -5  17       90.89       73.20     37.61 o 
   5  -5  17      269.97      238.82     39.74 o 
   6  -5  17        3.44      -16.73     35.80 o 
  -7  -4  17       19.82      -25.03     40.03 o 
  -6  -4  17        0.79       32.04     35.06 o 
  -5  -4  17      167.85      243.62     38.73 o 
  -4  -4  17       51.69       95.42     23.48 o 
  -3  -4  17      101.41      131.05     18.87 o 
  -2  -4  17       55.53       58.37     26.50 o 
  -1  -4  17        0.99       -5.55     16.48 o 
   0  -4  17       15.96       12.84     30.44 o 
   1  -4  17      429.68      499.41     39.52 o 
   2  -4  17       19.83       -8.61     30.50 o 
   3  -4  17       78.10       72.78     33.90 o 
   4  -4  17      146.21      160.84     38.98 o 
   5  -4  17       24.86       18.40     38.22 o 
   6  -4  17       14.75        0.92     40.13 o 
  -8  -3  17       10.04       18.54     38.68 o 
  -7  -3  17       32.89       74.64     35.64 o 
  -6  -3  17       53.82       88.56     37.86 o 
  -5  -3  17       15.50       23.54     35.31 o 
  -4  -3  17      115.59      150.47     23.53 o 
  -3  -3  17        5.57        7.56     16.62 o 
  -2  -3  17       18.32        5.57     16.74 o 
  -1  -3  17        7.05        0.16     19.56 o 
   0  -3  17       55.94      101.15     33.29 o 
   1  -3  17        3.51        5.30     33.56 o 
   2  -3  17      154.45      110.88     33.74 o 
   3  -3  17      158.94      184.20     38.01 o 
   4  -3  17       41.11       36.13     35.88 o 
   5  -3  17      154.52      109.43     37.16 o 
   6  -3  17       23.50       -5.84     36.55 o 
  -8  -2  17        0.06       18.32     38.34 o 
  -7  -2  17       30.79       18.32     37.81 o 
  -6  -2  17       17.85      -35.05     35.05 o 
  -5  -2  17       19.43       -8.10     35.50 o 
  -4  -2  17      146.89       90.49     27.47 o 
  -3  -2  17       99.35      108.74     17.42 o 
  -2  -2  17        4.19        0.45     18.90 o 
  -1  -2  17       25.93        6.02     18.54 o 
   0  -2  17       27.07       33.75     33.40 o 
   1  -2  17       20.79       34.21     35.39 o 
   2  -2  17       78.24       44.91     34.88 o 
   3  -2  17       32.90       52.61     35.76 o 
   4  -2  17       32.79       40.90     34.92 o 
   5  -2  17        4.31        5.95     35.57 o 
   6  -2  17       17.96       -7.12     35.96 o 
  -8  -1  17       33.71       19.81     37.81 o 
  -7  -1  17       82.90       11.74     35.21 o 
  -6  -1  17       34.94       53.41     36.01 o 
  -5  -1  17      370.19      403.39     41.69 o 
  -4  -1  17        0.28        3.99     30.03 o 
  -3  -1  17        0.02       -8.92     16.66 o 
  -2  -1  17        8.74       39.93     20.23 o 
  -1  -1  17      289.05      268.67     21.85 o 
   0  -1  17        7.25       14.79     31.80 o 
   1  -1  17       11.91       16.21     33.02 o 
   2  -1  17       99.97       80.71     33.79 o 
   3  -1  17        7.82       45.32     36.54 o 
   4  -1  17       34.21      101.80     36.32 o 
   5  -1  17       24.07       -6.60     37.09 o 
   6  -1  17       31.41      -18.38     38.11 o 
  -8   0  17       37.27       45.99     36.30 o 
  -7   0  17       65.91       71.08     38.06 o 
  -6   0  17      308.69      404.58     43.83 o 
  -5   0  17       25.47       40.63     36.15 o 
  -4   0  17      134.82      108.97     32.35 o 
  -3   0  17       21.82       16.63     21.08 o 
  -2   0  17      147.78      132.87     22.44 o 
  -1   0  17        4.60      -15.42     20.24 o 
   0   0  17       48.61       90.70     37.13 o 
   1   0  17       26.92       67.40     34.68 o 
   2   0  17        3.21       -8.59     33.83 o 
   3   0  17      106.37       83.07     38.63 o 
   4   0  17       69.93      153.61     36.63 o 
   5   0  17       50.60       69.93     36.82 o 
   6   0  17        0.59      -39.04     40.30 o 
  -8   1  17        0.68       24.52     35.38 o 
  -7   1  17        3.58       20.52     37.87 o 
  -6   1  17       91.12      106.42     35.83 o 
  -5   1  17        7.06      -28.74     32.16 o 
  -4   1  17        4.88        1.72     30.64 o 
  -3   1  17      187.93      193.42     23.52 o 
  -2   1  17      151.94      153.69     23.07 o 
  -1   1  17        8.03       13.94     20.20 o 
   0   1  17      160.75      100.89     36.16 o 
   1   1  17       25.96       55.39     35.33 o 
   2   1  17      180.09      142.52     38.78 o 
   3   1  17      100.50       83.99     37.25 o 
   4   1  17       12.53       60.32     40.43 o 
   5   1  17       59.39      113.43     41.86 o 
   6   1  17        5.03       -9.62     37.19 o 
  -8   2  17       34.01       56.38     35.58 o 
  -7   2  17      184.32      149.23     37.11 o 
  -6   2  17       41.75       36.09     36.17 o 
  -5   2  17      528.28      582.05     43.73 o 
  -4   2  17      199.27      222.08     34.84 o 
  -3   2  17        0.06        4.60     22.37 o 
  -2   2  17      266.08      242.49     42.39 o 
  -1   2  17       24.14       26.19     20.57 o 
   0   2  17       12.55       -4.19     35.87 o 
   1   2  17       20.21       36.62     36.38 o 
   2   2  17       30.53       44.88     37.90 o 
   3   2  17       98.21       52.72     39.04 o 
   4   2  17        5.68       19.95     37.92 o 
   5   2  17       11.58       88.05     40.65 o 
  -8   3  17        0.79      -21.81     35.68 o 
  -7   3  17        0.96        4.56     34.41 o 
  -6   3  17       88.36      113.10     37.65 o 
  -5   3  17       11.31       31.61     32.72 o 
  -4   3  17       25.82       61.76     34.68 o 
  -3   3  17      146.26      147.53     20.19 o 
  -2   3  17        0.56      -18.98     18.98 o 
  -1   3  17      198.47      177.55     48.89 o 
   0   3  17        3.36       -1.46     35.37 o 
   1   3  17      137.99      215.48     39.30 o 
   2   3  17      155.91      245.23     39.51 o 
   3   3  17        0.01      -38.34     38.34 o 
   4   3  17      215.87      213.15     41.24 o 
   5   3  17       63.04       92.58     41.25 o 
  -8   4  17        5.55      -32.15     36.73 o 
  -7   4  17       47.16       35.78     35.94 o 
  -6   4  17      191.24      235.27     37.26 o 
  -5   4  17       71.17       73.41     33.03 o 
  -4   4  17        0.30      -20.32     33.52 o 
  -3   4  17      501.92      496.17     24.02 o 
  -2   4  17        1.12       50.04     22.48 o 
  -1   4  17        9.80       33.49     22.85 o 
   0   4  17       12.76       10.64     34.64 o 
   1   4  17        0.83       20.37     37.80 o 
   2   4  17        0.71       21.90     37.42 o 
   3   4  17      110.22       66.15     37.96 o 
   4   4  17        7.36      -37.50     37.50 o 
  -7   5  17       56.49       76.80     33.71 o 
  -6   5  17        0.70      -25.44     31.99 o 
  -5   5  17       66.96       81.31     35.60 o 
  -4   5  17      126.19      112.56     24.07 o 
  -3   5  17       51.24       48.11     20.29 o 
  -2   5  17       87.71      128.63     24.56 o 
  -1   5  17        0.64       55.72     26.66 o 
   0   5  17       12.49      -14.47     24.91 o 
   1   5  17      161.77      137.69     38.54 o 
   2   5  17       59.88      107.45     39.35 o 
   3   5  17      167.73      252.89     41.92 o 
  -7   6  17       20.32       25.63     56.29 o 
  -6   6  17        0.38      -31.11     31.11 o 
  -5   6  17       10.14       66.33     32.91 o 
  -4   6  17       43.16       69.42     47.55 o 
  -3   6  17        4.00       -5.33     38.64 o 
  -2   6  17       17.40      -11.04     31.40 o 
  -1   6  17       51.13       32.12     84.67 o 
   0   6  17        0.62       13.05     27.94 o 
   1   6  17       24.78      -26.67     26.67 o 
   2   6  17       21.52       65.38     36.89 o 
  -6   7  17        4.58      101.28     34.13 o 
  -5   7  17        9.78       17.64     37.87 o 
  -4   7  17        9.99       57.29     37.30 o 
  -3   7  17       20.90        3.89     35.67 o 
  -2   7  17        7.93      -16.99     34.36 o 
  -1   7  17        0.00      -16.48     39.14 o 
   0   7  17       78.96      174.90     29.66 o 
   1   7  17       60.33       34.09     47.26 o 
  -5   8  17        0.86       -3.12     32.36 o 
  -4   8  17        7.37       83.46     41.04 o 
  -3   8  17       34.26       72.33     41.53 o 
  -2   8  17        1.69      -42.07     55.24 o 
   0 -10  18        2.40      -14.46     42.98 o 
   1 -10  18        1.01       54.53     45.15 o 
   2 -10  18       20.03      137.11     45.76 o 
  -2  -9  18        2.33      -17.22     75.26 o 
  -1  -9  18        3.08      -14.13     43.57 o 
   0  -9  18       17.17      161.14     41.47 o 
   1  -9  18        0.44       47.08     43.43 o 
   2  -9  18       18.34        0.52     38.77 o 
   3  -9  18       57.73       47.14     43.41 o 
   4  -9  18        5.80      -19.34     37.68 o 
  -4  -8  18        0.59       25.06     45.41 o 
  -3  -8  18       12.91      -10.86     28.09 o 
  -2  -8  18      247.44      258.23     45.07 o 
  -1  -8  18       52.35      164.47     41.01 o 
   0  -8  18        9.32       80.89     40.16 o 
   1  -8  18      600.31      524.14     48.67 o 
   2  -8  18        1.03        8.35     39.10 o 
   3  -8  18        3.23       46.35     36.98 o 
   4  -8  18       72.85       28.33     40.73 o 
  -5  -7  18       21.04       24.42     28.63 o 
  -4  -7  18        9.70       13.74     26.96 o 
  -3  -7  18        2.82       -4.30     36.54 o 
  -2  -7  18        1.08       40.40     54.63 o 
  -1  -7  18      108.08      120.62     40.32 o 
   0  -7  18       81.21       -2.17     41.06 o 
   1  -7  18        2.24       51.13     39.97 o 
   2  -7  18       26.43      -10.79     39.84 o 
   3  -7  18        1.07      -25.94     25.94 o 
   4  -7  18        9.38       43.77     35.40 o 
   5  -7  18        5.27        1.39     35.82 o 
  -5  -6  18       21.20       55.00     28.18 o 
  -4  -6  18        0.62      -11.50     49.52 o 
  -3  -6  18      130.79      223.02     27.55 o 
  -2  -6  18       11.47       50.49     24.98 o 
  -1  -6  18        0.41      -27.83     37.10 o 
   0  -6  18      469.17      521.21     48.02 o 
   1  -6  18        4.11       15.61     45.28 o 
   2  -6  18       34.62      -23.80     23.80 o 
   3  -6  18      670.72      648.07     45.63 o 
   4  -6  18        8.04       28.89     34.99 o 
   5  -6  18       32.77       46.85     38.31 o 
  -6  -5  18       11.38      -38.92     38.92 o 
  -5  -5  18       64.31       -1.78     36.53 o 
  -4  -5  18        1.48      -24.20     24.20 o 
  -3  -5  18        3.96       -5.36     58.10 o 
  -2  -5  18      470.99      422.97     28.70 o 
  -1  -5  18      164.11      158.13     25.14 o 
   0  -5  18        0.35      -22.08     23.80 o 
   1  -5  18      434.74      511.63     40.91 o 
   2  -5  18       75.26       49.52     35.60 o 
   3  -5  18        9.81       30.75     35.49 o 
   4  -5  18      227.56      269.62     39.33 o 
   5  -5  18        0.72       18.31     37.10 o 
   6  -5  18       43.79       19.54     41.37 o 
  -7  -4  18        3.64      -41.55     41.55 o 
  -6  -4  18       81.36      111.91     39.10 o 
  -5  -4  18       21.92       77.93     35.63 o 
  -4  -4  18        0.54       36.75     26.28 o 
  -3  -4  18        9.13       24.85     17.96 o 
  -2  -4  18       22.76       22.88     22.29 o 
  -1  -4  18       77.22       53.71     22.48 o 
   0  -4  18       19.37       52.68     33.58 o 
   1  -4  18       37.98       79.47     33.51 o 
   2  -4  18      155.64      125.85     35.83 o 
   3  -4  18       53.04       74.47     37.01 o 
   4  -4  18        9.28       79.70     36.96 o 
   5  -4  18       63.19       57.65     39.34 o 
   6  -4  18        5.91      -34.22     37.51 o 
  -7  -3  18       15.72       54.78     37.89 o 
  -6  -3  18       15.71       93.82     36.89 o 
  -5  -3  18       73.69       78.32     36.47 o 
  -4  -3  18        0.21       24.13     22.27 o 
  -3  -3  18      152.33      183.65     19.82 o 
  -2  -3  18      276.89      233.15     32.30 o 
  -1  -3  18        0.06      -25.26     32.07 o 
   0  -3  18      393.04      495.67     40.64 o 
   1  -3  18       29.10       39.45     33.15 o 
   2  -3  18        5.78        0.09     33.67 o 
   3  -3  18      509.39      508.92     46.88 o 
   4  -3  18        0.94       37.38     39.23 o 
   5  -3  18       21.60        7.91     36.96 o 
   6  -3  18      103.08       70.11     40.91 o 
  -7  -2  18       23.37        4.51     36.74 o 
  -6  -2  18       36.62       45.13     35.04 o 
  -5  -2  18       54.80       -9.74     32.44 o 
  -4  -2  18       74.75       37.74     32.01 o 
  -3  -2  18      178.79      158.27     18.55 o 
  -2  -2  18       84.72       95.88     22.45 o 
  -1  -2  18      200.98      213.49     36.67 o 
   0  -2  18        0.31      -16.35     33.02 o 
   1  -2  18       50.56       65.75     36.26 o 
   2  -2  18       65.61       20.88     35.73 o 
   3  -2  18        0.29       -9.13     34.61 o 
   4  -2  18        3.64       52.45     36.33 o 
   5  -2  18       11.16        8.48     35.72 o 
   6  -2  18        0.61       -9.20     41.17 o 
  -7  -1  18        1.95      -24.19     38.90 o 
  -6  -1  18       33.49       12.67     36.28 o 
  -5  -1  18       11.89        2.45     31.67 o 
  -4  -1  18       16.25       15.09     32.49 o 
  -3  -1  18      274.38      287.26     20.91 o 
  -2  -1  18       13.35       15.29     19.83 o 
  -1  -1  18      423.20      479.69     41.03 o 
   0  -1  18       46.94       14.16     32.84 o 
   1  -1  18        0.04        4.25     35.43 o 
   2  -1  18        2.85       -6.98     32.89 o 
   3  -1  18       13.00       -8.41     36.68 o 
   4  -1  18       17.57       41.86     35.51 o 
   5  -1  18       38.23       67.24     36.30 o 
  -8   0  18        0.11       70.04     38.94 o 
  -7   0  18       41.80       15.34     37.51 o 
  -6   0  18       89.93      152.89     38.25 o 
  -5   0  18      183.29      214.43     38.76 o 
  -4   0  18       19.42       19.23     31.69 o 
  -3   0  18      654.57      694.69     30.87 o 
  -2   0  18      518.25      478.57     27.12 o 
  -1   0  18       90.18       89.16     36.17 o 
   0   0  18      218.47      269.83     41.21 o 
   1   0  18        7.37       30.23     37.78 o 
   2   0  18        0.27      -21.16     34.63 o 
   3   0  18       64.02       78.14     38.55 o 
   4   0  18        3.58       24.48     39.42 o 
   5   0  18       28.65      111.55     41.56 o 
  -8   1  18        3.74       29.33     39.90 o 
  -7   1  18        5.06       11.09     35.74 o 
  -6   1  18        1.97      -24.79     33.59 o 
  -5   1  18       36.19       19.92     32.07 o 
  -4   1  18        1.07      -31.54     31.54 o 
  -3   1  18       32.53       39.34     23.94 o 
  -2   1  18       18.90       -6.07     22.18 o 
  -1   1  18       38.34       35.26     37.01 o 
   0   1  18       28.80       11.02     37.13 o 
   1   1  18       48.95       49.89     38.88 o 
   2   1  18       19.50       12.14     35.84 o 
   3   1  18       30.97      -13.63     35.60 o 
   4   1  18      149.08      156.89     44.42 o 
   5   1  18        3.17       53.46     42.91 o 
  -7   2  18       11.06      -23.64     35.51 o 
  -6   2  18       26.96        6.15     34.05 o 
  -5   2  18        3.87       -5.26     33.93 o 
  -4   2  18      515.03      558.23     44.04 o 
  -3   2  18      437.05      442.39     29.32 o 
  -2   2  18       17.02        7.02     53.03 o 
  -1   2  18      829.91      998.72     53.65 o 
   0   2  18       23.34       -5.50     39.13 o 
   1   2  18       31.97       63.82     40.20 o 
   2   2  18        7.75       17.92     37.83 o 
   3   2  18        1.68      -40.33     40.33 o 
   4   2  18        0.02      -39.46     39.46 o 
  -7   3  18       17.08      -36.24     36.44 o 
  -6   3  18       42.43       20.98     32.62 o 
  -5   3  18       84.19       95.80     37.20 o 
  -4   3  18       13.67       46.37     34.62 o 
  -3   3  18      462.50      477.69     24.19 o 
  -2   3  18       67.10       10.99     19.18 o 
  -1   3  18       42.14       75.84     39.42 o 
   0   3  18      214.02      210.87     41.34 o 
   1   3  18       13.46       46.71     36.99 o 
   2   3  18       13.27       54.98     37.69 o 
   3   3  18      102.20       67.03     38.56 o 
  -7   4  18        0.93       53.32     33.75 o 
  -6   4  18        2.14       76.50     33.11 o 
  -5   4  18        7.07        6.20     32.93 o 
  -4   4  18       18.80        0.17     33.23 o 
  -3   4  18        0.92       13.56     26.88 o 
  -2   4  18      266.00      270.08     22.30 o 
  -1   4  18       24.51       35.15     28.71 o 
   0   4  18        7.81      -12.82     36.46 o 
   1   4  18       71.51       95.04     38.64 o 
   2   4  18       11.20      113.28     40.11 o 
   3   4  18       64.23      149.03     41.28 o 
  -7   5  18        9.55        3.12     35.68 o 
  -6   5  18        1.92        0.37     32.75 o 
  -5   5  18        0.38      -32.03     32.03 o 
  -4   5  18      281.29      252.54     26.57 o 
  -3   5  18       77.31       83.19     21.38 o 
  -2   5  18      102.98      200.71     26.08 o 
  -1   5  18      328.72      318.64     30.81 o 
   0   5  18       22.01        8.89     25.44 o 
   1   5  18        2.31      -20.38     37.65 o 
   2   5  18      105.64      174.44     40.04 o 
  -6   6  18        4.39      -24.15     33.81 o 
  -5   6  18       20.17       20.70     30.70 o 
  -4   6  18        1.76        5.87     35.96 o 
  -3   6  18       39.72       74.56     24.27 o 
  -2   6  18        1.48      -11.65     23.85 o 
  -1   6  18      108.03       68.94     82.25 o 
   0   6  18        5.10       56.24     26.79 o 
   1   6  18       11.62      -27.14     27.14 o 
  -4   7  18       12.68       51.93     25.28 o 
  -3   7  18        4.47      -36.54     36.54 o 
  -2   7  18       18.48      -24.44     24.44 o 
  -1   7  18       13.52       20.50     43.21 o 
  -1  -9  19       19.33       10.06     41.45 o 
   0  -9  19        7.57      114.67     46.11 o 
   1  -9  19       16.13       41.63     41.02 o 
   2  -9  19        1.14      -39.32     39.32 o 
  -3  -8  19       17.92      -27.74     27.74 o 
  -2  -8  19        0.07      -32.63     42.37 o 
  -1  -8  19       33.72      113.75     44.23 o 
   0  -8  19        0.12       60.34     42.16 o 
   2  -8  19      100.59      112.18     43.84 o 
   3  -8  19        4.58      -18.48     36.90 o 
  -4  -7  19       12.96       -7.12     47.00 o 
  -3  -7  19      227.27      208.44     30.55 o 
  -2  -7  19       66.09      134.83     59.46 o 
  -1  -7  19       35.76      104.71     41.64 o 
   0  -7  19        3.18      -41.98     41.98 o 
   1  -7  19       14.68       16.11     40.19 o 
   2  -7  19        6.58      -22.65     42.83 o 
   3  -7  19        4.38      -38.85     38.85 o 
   4  -7  19       19.23       46.71     35.78 o 
  -5  -6  19       15.68       75.76     44.04 o 
  -4  -6  19      203.78      188.04     90.30 o 
  -3  -6  19       39.35       95.82     27.53 o 
  -2  -6  19        0.89       30.95     24.60 o 
  -1  -6  19       11.40      -32.14     38.26 o 
   0  -6  19       31.99       37.15     37.96 o 
   1  -6  19       90.32      125.25     56.25 o 
   2  -6  19        0.17        4.57     34.75 o 
   3  -6  19      252.04      207.42     40.80 o 
   4  -6  19      105.64      163.73     41.21 o 
  -5  -5  19        9.86      -38.70     38.70 o 
  -4  -5  19       51.58       40.15     25.74 o 
  -3  -5  19       59.00       41.85    108.68 o 
  -2  -5  19       46.68       10.98     24.57 o 
  -1  -5  19       65.74       85.68     24.86 o 
   0  -5  19        1.37      -24.77     24.77 o 
   1  -5  19        5.18       51.33     35.27 o 
   2  -5  19      336.39      334.95     39.40 o 
   3  -5  19       22.90      -32.65     36.90 o 
   4  -5  19      252.97      327.37     44.14 o 
   5  -5  19       75.11      116.57     39.69 o 
  -6  -4  19       67.43       83.69     41.23 o 
  -5  -4  19      294.64      310.55     42.26 o 
  -4  -4  19        4.12       66.10     38.53 o 
  -3  -4  19      143.08      142.97     19.14 o 
  -2  -4  19      257.35      197.99     24.21 o 
  -1  -4  19        1.28        2.26     31.73 o 
   0  -4  19       53.32       43.61     35.71 o 
   1  -4  19       15.51       65.68     34.66 o 
   2  -4  19       77.25       80.03     37.70 o 
   3  -4  19        6.77      -38.23     39.31 o 
   4  -4  19        6.60       50.30     40.19 o 
   5  -4  19       40.03       73.90     39.61 o 
  -6  -3  19        9.19       35.10     36.93 o 
  -5  -3  19       16.02       38.77     32.23 o 
  -4  -3  19       37.81      -18.74     36.50 o 
  -3  -3  19      153.77      135.06     18.87 o 
  -2  -3  19      126.00       91.44     20.14 o 
  -1  -3  19       20.54      -16.44     29.72 o 
   0  -3  19       40.35       65.35     35.14 o 
   1  -3  19      120.34      211.75     39.61 o 
   2  -3  19        5.24      -30.53     36.78 o 
   3  -3  19      197.86      173.86     42.55 o 
   4  -3  19      274.08      309.76     45.47 o 
   5  -3  19       14.34       86.57     43.38 o 
  -6  -2  19        0.01      -31.20     37.59 o 
  -5  -2  19        3.80      -34.43     34.43 o 
  -4  -2  19      131.85       58.87     37.58 o 
  -3  -2  19      248.96      199.68     19.90 o 
  -2  -2  19        7.87      -21.71     21.71 o 
  -1  -2  19       10.64      -14.57     33.12 o 
   0  -2  19        2.31        6.34     33.64 o 
   1  -2  19       22.51       30.06     34.65 o 
   2  -2  19      456.70      494.76     44.92 o 
   3  -2  19       14.09       -6.39     37.11 o 
   4  -2  19        6.72       44.86     40.82 o 
   5  -2  19       72.63      117.68     43.55 o 
  -6  -1  19        6.51       17.35     36.38 o 
  -5  -1  19      157.62      106.01     34.75 o 
  -4  -1  19        1.43       -0.91     34.05 o 
  -3  -1  19        5.08      -17.48     17.48 o 
  -2  -1  19       19.73        9.26     21.99 o 
  -1  -1  19        0.99      -24.37     33.94 o 
   0  -1  19       13.99       -2.36     36.33 o 
   1  -1  19       40.05       73.99     35.95 o 
   2  -1  19        0.43        0.19     36.83 o 
   3  -1  19        3.08      -36.89     36.89 o 
   4  -1  19        1.10       14.61     38.26 o 
   5  -1  19      100.42      175.00     43.35 o 
  -7   0  19      175.95      172.09     41.65 o 
  -6   0  19        0.17       21.78     34.60 o 
  -5   0  19       44.71       95.31     36.48 o 
  -4   0  19        7.39       10.29     31.97 o 
  -3   0  19       18.96       16.60     23.31 o 
  -2   0  19       25.31        7.50     21.49 o 
  -1   0  19        2.16      -31.51     32.98 o 
   0   0  19       51.60       17.80     35.93 o 
   1   0  19      197.47      293.78     41.06 o 
   2   0  19       24.93       50.76     39.68 o 
   3   0  19      101.23       51.37     41.02 o 
   4   0  19      222.06      292.50     45.31 o 
  -7   1  19       79.07      137.65     41.28 o 
  -6   1  19       10.86       42.31     37.27 o 
  -5   1  19       17.49      -31.63     31.63 o 
  -4   1  19        0.40      -30.30     30.30 o 
  -3   1  19        9.59       -3.24     22.54 o 
  -2   1  19        7.99      -22.46     22.46 o 
  -1   1  19       83.25      102.02     37.51 o 
   0   1  19       15.47      -18.74     38.59 o
[truncated: 11,452 more chars]
